# Supplementary material for: Analysis of copy number loss of the ErbB4 receptor tyrosine kinase in glioblastoma
Source: PLoS One. 2018 Jan 17;13(1):e0190664. doi: 10.1371/journal.pone.0190664 (PMC5771580; doi:10.1371/journal.pone.0190664)
Supplement: S1 Table — Copy number by gene for 60 glioma cell lines downloaded from the Cancer Cell Line Encyclopedia (CCLE) data portal and copy number segmented data for 526 GBM tumor samples downloaded from The Cancer Genome Atlas (TCGA) data portal. (XLSX) [file pone.0190664.s001.xlsx]

## Sheet: CCLE_allgenes
CELL LINE	ERBB4	NRG1	EGFR	PTEN
T98G_CENTRAL_NERVOUS_SYSTEM	2.9907	1.8997	2.5767	1.4216
LN18_CENTRAL_NERVOUS_SYSTEM	1.8556	1.7263	2.8216	2.283
U118MG_CENTRAL_NERVOUS_SYSTEM	2.0515	2.1925	2.7943	1.6143
U87MG_CENTRAL_NERVOUS_SYSTEM	2.1649	2.1865	2.1394	2.1149
DBTRG05MG_CENTRAL_NERVOUS_SYSTEM	1.7159	0.5885	2.726	2.1535
SF295_CENTRAL_NERVOUS_SYSTEM	1.9788	2.0409	3.2684	1.3306
M059K_CENTRAL_NERVOUS_SYSTEM	1.5997	1.5103	2.5019	1.5248
MOGGCCM_CENTRAL_NERVOUS_SYSTEM	0.218	1.367	3.4414	1.6096
GAMG_CENTRAL_NERVOUS_SYSTEM	1.9441	2.2586	3.3543	1.5423
GOS3_CENTRAL_NERVOUS_SYSTEM	2.2412	2.2722	3.2027	1.1668
MOGGUVW_CENTRAL_NERVOUS_SYSTEM	1.0508	1.884	3.0247	1.5759
42MGBA_CENTRAL_NERVOUS_SYSTEM	2.4681	1.8563	2.4019	1.8907
KS1_CENTRAL_NERVOUS_SYSTEM	2.2386	2.282	2.2414	2.2863
1321N1_CENTRAL_NERVOUS_SYSTEM	2.4509	0.9055	1.8882	1.8288
GMS10_CENTRAL_NERVOUS_SYSTEM	1.5278	2.8578	2.0681	1.0803
8MGBA_CENTRAL_NERVOUS_SYSTEM	1.8431	1.7842	3.3785	1.8132
GI1_CENTRAL_NERVOUS_SYSTEM	1.7688	3.2134	2.7431	1.8413
SNB19_CENTRAL_NERVOUS_SYSTEM	1.5001	1.5567	2.8643	1.9895
YKG1_CENTRAL_NERVOUS_SYSTEM	1.9621	2.3758	3.0103	1.7865
U251MG_CENTRAL_NERVOUS_SYSTEM	1.4666	1.741	2.8552	2.0068
DKMG_CENTRAL_NERVOUS_SYSTEM	2.2046	2.2289	21.0581	0.9919
DAOY_CENTRAL_NERVOUS_SYSTEM	1.9018	2.077	3.8747	1.4868
D283MED_CENTRAL_NERVOUS_SYSTEM	2.0154	2.0806	0.8925	2.0551
H4_CENTRAL_NERVOUS_SYSTEM	2.0188	1.903	4.3875	0.043
NMCG1_CENTRAL_NERVOUS_SYSTEM	1.882	1.8702	3.6311	1.8663
CAS1_CENTRAL_NERVOUS_SYSTEM	0.5429	2.0338	5.7769	1.57
KNS42_CENTRAL_NERVOUS_SYSTEM	2.6368	0.0336	2.7287	2.0962
YH13_CENTRAL_NERVOUS_SYSTEM	1.5795	1.1173	3.5645	0.991
KNS60_CENTRAL_NERVOUS_SYSTEM	1.8867	3.3994	5.0764	2.5797
A172_CENTRAL_NERVOUS_SYSTEM	2.3217	2.3068	4.0519	0.3736
HS683_CENTRAL_NERVOUS_SYSTEM	1.0112	1.9263	3.1777	1.3891
CCFSTTG1_CENTRAL_NERVOUS_SYSTEM	1.2158	2.0285	2.757	1.9132
LN229_CENTRAL_NERVOUS_SYSTEM	1.6487	1.6457	3.3785	1.657
KALS1_CENTRAL_NERVOUS_SYSTEM	1.4789	2.0758	2.1259	1.9934
KNS81_CENTRAL_NERVOUS_SYSTEM	2.0704	2.0968	4.2257	0.7773
GB1_CENTRAL_NERVOUS_SYSTEM	1.473	1.4099	3.6698	2.6939
SF126_CENTRAL_NERVOUS_SYSTEM	2.0981	2.0314	3.074	2.0763
ONS76_CENTRAL_NERVOUS_SYSTEM	1.809	0.6734	2.2831	1.7514
SW1088_CENTRAL_NERVOUS_SYSTEM	0.5867	1.8014	3.3051	0.0584
D341MED_CENTRAL_NERVOUS_SYSTEM	1.8764	2.6061	1.9517	1.8609
SW1783_CENTRAL_NERVOUS_SYSTEM	1.3884	2.2125	2.8801	2.6714
SNU738_CENTRAL_NERVOUS_SYSTEM	0.782	1.8318	2.4746	1.4358
SNU626_CENTRAL_NERVOUS_SYSTEM	1.9036	1.2211	3.875	1.2388
SNU1105_CENTRAL_NERVOUS_SYSTEM	2.1787	2.1165	3.2816	0.0746
SNU489_CENTRAL_NERVOUS_SYSTEM	1.6705	1.9788	2.6863	1.1735
SNU466_CENTRAL_NERVOUS_SYSTEM	2.1502	2.0868	4.1379	1.5727
KG1C_CENTRAL_NERVOUS_SYSTEM	1.6203	2.439	3.0527	1.918
TM31_CENTRAL_NERVOUS_SYSTEM	1.4618	2.1056	2.9633	2.2425
U138MG_CENTRAL_NERVOUS_SYSTEM	2.2582	0.9647	2.3815	1.5707
F5_CENTRAL_NERVOUS_SYSTEM	1.1024	1.0056	2.0035	1.9697
U178_CENTRAL_NERVOUS_SYSTEM	2.7014	2.1757	3.0885	1.0873
SF172_CENTRAL_NERVOUS_SYSTEM	1.6499	1.6205	2.7042	2.1525
LN235_CENTRAL_NERVOUS_SYSTEM	0.1082	2.0481	2.7138	0.0888
SNB75_CENTRAL_NERVOUS_SYSTEM	1.8085	2.1177	2.2976	1.4892
LN443_CENTRAL_NERVOUS_SYSTEM	1.7628	2.2623	1.55	0.714
A1207_CENTRAL_NERVOUS_SYSTEM	2.2928	1.4908	3.3762	1.4784
U343_CENTRAL_NERVOUS_SYSTEM	2.157	2.1357	3.4553	2.1186
SF539_CENTRAL_NERVOUS_SYSTEM	2.006	2.7473	3.9851	0.0665
LN340_CENTRAL_NERVOUS_SYSTEM	2.3615	1.2118	3.3648	1.9126
CH157MN_CENTRAL_NERVOUS_SYSTEM	0.3601	1.1974	1.9133	2.0829
SF268_CENTRAL_NERVOUS_SYSTEM	2.4856	1.6689	2.3888	1.6613
LN382_CENTRAL_NERVOUS_SYSTEM	1.9483	2.2568	3.7479	1.7835
SF767_CENTRAL_NERVOUS_SYSTEM	0.3676	1.7384	2.4282	0.9828
LNZ308_CENTRAL_NERVOUS_SYSTEM	1.1668	1.8109	2.7928	1.8177
LN319_CENTRAL_NERVOUS_SYSTEM	1.9818	1.9892	1.5199	1.9394

## Sheet: TCGA_erbb4
File Name	Chromosome	Start Location	End Location	Num_Probes	Segment Mean
COTES_p_TCGAaffxB8_9a_S_GenomeWideSNP_6_A03_292900	2	202859438	213181322	6470	0.2488
COTES_p_TCGAaffxB8_9a_S_GenomeWideSNP_6_A03_292904	2	106887255	243089456	83167	0.0957
COTES_p_TCGAaffxB8_9a_S_GenomeWideSNP_6_A03_292908	2	146877806	242078057	58759	-0.0469
COTES_p_TCGAaffxB8_9a_S_GenomeWideSNP_6_A03_292912	2	209648574	213248318	2292	0.0703
	2	213248822	213249244	2	-2.0717
	2	213253526	243089456	19014	0.054
COTES_p_TCGAaffxB8_9a_S_GenomeWideSNP_6_A03_292918	2	194702314	226954448	20213	-0.0258
COTES_p_TCGAaffxB8_9a_S_GenomeWideSNP_6_A03_292922	2	208359519	243089456	22156	0.0124
COTES_p_TCGAaffxB8_9a_S_GenomeWideSNP_6_A03_292926	2	208359560	213369618	3195	0.0666
	2	213370362	213370702	2	-2.908
COTES_p_TCGAaffxB8_9a_S_GenomeWideSNP_6_A03_292930	2	210723552	227543419	11023	0.0305
COTES_p_TCGAaffxB8_9a_S_GenomeWideSNP_6_A03_292936	2	146877806	243089456	59182	-0.0634
COTES_p_TCGAaffxB8_9a_S_GenomeWideSNP_6_A03_292940	2	203309811	213181322	6197	0.069
	2	213186549	213191825	25	-0.9061
	2	213192126	230935754	11617	0.0608
COTES_p_TCGAaffxB8_9a_S_GenomeWideSNP_6_A03_292944	2	138495892	228967060	55622	-0.0536
COTES_p_TCGAaffxB8_9a_S_GenomeWideSNP_6_A03_292950	2	146877806	243089456	59180	0.0422
COTES_p_TCGAaffxB8_9a_S_GenomeWideSNP_6_A03_292954	2	184808589	243089456	35853	0.0861
COTES_p_TCGAaffxB8_9a_S_GenomeWideSNP_6_A03_292958	2	98166878	223281473	76227	0.0227
COTES_p_TCGAaffxB8_9a_S_GenomeWideSNP_6_A03_292962	2	129640329	243089456	69661	0.0574
	2	213385622	213386075	2	-2.4184
	2	213387563	243089456	18948	0.0063
COTES_p_TCGAaffxB8_9a_S_GenomeWideSNP_6_A03_292966	2	208350319	213385517	3227	0.0609
	2	213385622	213386075	2	-3.0088
	2	213387563	229258805	10394	0.0564
COTES_p_TCGAaffxB8_9a_S_GenomeWideSNP_6_A03_292970	2	146877806	215723306	41720	0.0338
COTES_p_TCGAaffxB8_9a_S_GenomeWideSNP_6_A03_292974	2	146877806	243089456	59187	0.1868
COTES_p_TCGAaffxB8_9a_S_GenomeWideSNP_6_A03_292978	2	189580539	226956851	23154	0.0447
COTES_p_TCGAaffxB8_9a_S_GenomeWideSNP_6_A03_292982	2	154900223	233475381	48193	0.0094
COTES_p_TCGAaffxB8_9a_S_GenomeWideSNP_6_A03_292986	2	184607919	226954448	25898	0.0334
COTES_p_TCGAaffxB8_9a_S_GenomeWideSNP_6_A03_292990	2	184094262	243089456	36297	0.0575
COTES_p_TCGAaffxB8_9a_S_GenomeWideSNP_6_A03_292994	2	194702314	213186549	11164	0.0333
	2	213187203	213191825	24	-0.7042
	2	213192126	243089456	19088	0.0021
COTES_p_TCGAaffxB8_9a_S_GenomeWideSNP_6_A03_292998	2	208360146	221447556	8361	0.0413
COTES_p_TCGAaffxB8_9a_S_GenomeWideSNP_6_A03_293002	2	203313638	243089456	25290	0.0577
COTES_p_TCGAaffxB8_9a_S_GenomeWideSNP_6_A03_293006	2	208359519	213186549	3044	0.0831
	2	213187203	213191812	23	-0.9198
	2	213191825	213369618	127	0.0571
	2	213370362	213370702	2	-3.644
	2	213372988	243089456	18958	0.0148
COTES_p_TCGAaffxB8_9a_S_GenomeWideSNP_6_A03_293010	2	206785918	231184877	15826	0.1075
COTES_p_TCGAaffxB8_9a_S_GenomeWideSNP_6_A03_293014	2	160009353	243089456	51360	0.0272
	2	212693777	212700080	3	-3.3447
	2	212700171	213181322	295	0.0309
	2	213187203	213191825	16	-1.3886
	2	213192126	241368331	16500	0.0039
FALLS_p_TCGAaffxB4_1_GenomeWideSNP_6_A06_190528	2	203905718	213187272	5283	0.0267
	2	213188013	213191812	12	-1.2676
	2	213191825	243089456	17207	0.0013
FALLS_p_TCGAaffxB4_1_GenomeWideSNP_6_A08_190532	2	167109391	243089456	41850	0.0524
FALLS_p_TCGAaffxB4_1_GenomeWideSNP_6_A10_190536	2	146878442	243089456	52423	0.0713
FALLS_p_TCGAaffxB4_1_GenomeWideSNP_6_A12_190540	2	146878442	243089456	52427	0.0412
FALLS_p_TCGAaffxB4_1_GenomeWideSNP_6_B02_190544	2	185421228	242662621	31279	0.0678
FALLS_p_TCGAaffxB4_1_GenomeWideSNP_6_B05_190550	2	153955410	213187203	31356	0.0367
	2	213187256	213191418	13	-1.4201
	2	213191812	243089456	17179	0.0279
FALLS_p_TCGAaffxB4_1_GenomeWideSNP_6_B07_190554	2	184808589	243089456	31838	0.0335
FALLS_p_TCGAaffxB4_1_GenomeWideSNP_6_B07_190562	2	209212676	224932899	9126	0.031
FALLS_p_TCGAaffxB4_1_GenomeWideSNP_6_B07_190564	2	203615438	229262292	14806	0.0461
FALLS_p_TCGAaffxB4_1_GenomeWideSNP_6_B07_190572	2	172435025	229262292	30998	-0.0354
FALLS_p_TCGAaffxB4_1_GenomeWideSNP_6_B07_190576	2	159963287	235785831	41491	0.0701
FALLS_p_TCGAaffxB4_1_GenomeWideSNP_6_B07_190580	2	146878442	213181322	35192	0.0723
	2	213187203	213191825	16	-0.9194
	2	213192126	243089456	17201	0.0379
FALLS_p_TCGAaffxB4_1_GenomeWideSNP_6_B07_190584	2	211413759	213187272	1078	0.0046
	2	213188013	213191825	13	-1.5145
	2	213192126	214535540	736	-0.0201
FALLS_p_TCGAaffxB4_1_GenomeWideSNP_6_B07_190588	2	194945134	231701707	20579	0.0703
FALLS_p_TCGAaffxB4_1_GenomeWideSNP_6_B07_190592	2	208360146	243089456	19887	0.0394
FALLS_p_TCGAaffxB4_1_GenomeWideSNP_6_B07_190594	2	208359476	243089456	19896	0.0447
FALLS_p_TCGAaffxB4_1_GenomeWideSNP_6_B07_190598	2	192699699	216757272	12705	0.035
FALLS_p_TCGAaffxB4_1_GenomeWideSNP_6_B07_190602	2	200420213	235216733	19683	0.0336
FALLS_p_TCGAaffxB4_1_GenomeWideSNP_6_B07_190606	2	208359519	218312036	5716	-0.0795
FALLS_p_TCGAaffxB4_1_GenomeWideSNP_6_B07_190612	2	208359476	243089456	19870	0.049
FALLS_p_TCGAaffxB4_1_GenomeWideSNP_6_E02_190616	2	150754826	243089456	50638	0.0065
FALLS_p_TCGAaffxB4_1_GenomeWideSNP_6_E04_190620	2	184801991	243089456	31861	0.02
FALLS_p_TCGAaffxB4_1_GenomeWideSNP_6_E08_190628	2	208359476	233235985	14196	-0.0095
FALLS_p_TCGAaffxB4_1_GenomeWideSNP_6_E10_190632	2	146878442	243089456	52452	0.0403
FALLS_p_TCGAaffxB4_1_GenomeWideSNP_6_E12_190636	2	208359476	227342038	10985	0.0299
FALLS_p_TCGAaffxB4_1_GenomeWideSNP_6_F02_190640	2	203312021	235604871	18510	-0.026
FALLS_p_TCGAaffxB4_1_GenomeWideSNP_6_F03_190642	2	146878442	243089456	52430	-0.0084
FALLS_p_TCGAaffxB4_1_GenomeWideSNP_6_F05_190646	2	146878442	237155674	49226	-0.0059
FALLS_p_TCGAaffxB4_1_GenomeWideSNP_6_F06_190648	2	146878442	237155674	49223	-0.0052
FALLS_p_TCGAaffxB4_1_GenomeWideSNP_6_F08_190652	2	180083591	233227499	28797	0.0101
FALLS_p_TCGAaffxB4_1_GenomeWideSNP_6_F12_190660	2	146866909	243089456	52425	-0.0381
FALLS_p_TCGAaffxB4_1_GenomeWideSNP_6_G02_190664	2	146878442	242958067	52354	0.0758
FALLS_p_TCGAaffxB4_1_GenomeWideSNP_6_G04_190668	2	146878442	243089456	52452	0.0138
FALLS_p_TCGAaffxB4_1_GenomeWideSNP_6_G06_190672	2	208359476	213181322	2666	0.0493
FALLS_p_TCGAaffxB4_1_GenomeWideSNP_6_G10_190680	2	203904140	213187272	5287	0.0123
	2	213188013	213190384	7	-1.8245
	2	213190767	229262292	9429	0.0234
FALLS_p_TCGAaffxB4_1_GenomeWideSNP_6_G12_190684	2	208359519	213181322	2664	0.0027
FALLS_p_TCGAaffxB4_1_GenomeWideSNP_6_H02_190688	2	184802292	242775058	31724	0.0154
FALLS_p_TCGAaffxB4_1_GenomeWideSNP_6_H02_190690	2	212021755	229756666	10431	0.0189
FALLS_p_TCGAaffxB4_1_GenomeWideSNP_6_H02_190694	2	153333513	243089456	49004	0.0252
FALLS_p_TCGAaffxB4_1_GenomeWideSNP_6_H02_190702	2	194931748	243089456	26986	0.0899
DREES_p_TCGAb_346_347_NSP_GenomeWideSNP_6_A03_1373886	2	191998743	234645563	26227	0.0456
DREES_p_TCGAb_346_347_NSP_GenomeWideSNP_6_A05_1373848	2	208350754	226954448	12049	0.1394
DREES_p_TCGAb_346_347_NSP_GenomeWideSNP_6_A09_1373934	2	164646642	226954448	38302	0.0222
DREES_p_TCGAb_346_347_NSP_GenomeWideSNP_6_A11_1373902	2	146877806	243089456	58898	0.0178
GHATS_p_TCGAaffx_B3_GBM_GenomeWideSNP_6_A05_160150	2	53057254	213190035	93130	0.0795
	2	213190212	213191283	10	1.15
	2	213191369	226074567	8448	0.0796
GHATS_p_TCGAaffx_B3_GBM_GenomeWideSNP_6_A08_160198	2	201561855	212693390	6736	0.0331
	2	212693777	212700080	3	-2.911
	2	212700171	243089456	19319	0.0156
GHATS_p_TCGAaffx_B3_GBM_GenomeWideSNP_6_A12_160262	2	208533112	243089456	21912	0.0211
GHATS_p_TCGAaffx_B3_GBM_GenomeWideSNP_6_B01_160088	2	183433584	229277340	28006	0.0411
GHATS_p_TCGAaffx_B3_GBM_GenomeWideSNP_6_B08_160200	2	207950509	213162168	3297	0.0091
	2	213162300	213181322	29	0.4465
	2	213186549	213190690	15	-0.7702
	2	213190748	243089456	19019	0.0022
GHATS_p_TCGAaffx_B3_GBM_GenomeWideSNP_6_B09_160216	2	146866909	234879853	53507	-0.0011
GHATS_p_TCGAaffx_B3_GBM_GenomeWideSNP_6_C02_160106	2	200455960	243089456	26857	0.2259
GHATS_p_TCGAaffx_B3_GBM_GenomeWideSNP_6_C03_160122	2	195002985	227247922	20142	0.0314
GHATS_p_TCGAaffx_B3_GBM_GenomeWideSNP_6_C10_160234	2	203324424	243089456	25184	0.2485
GHATS_p_TCGAaffx_B3_GBM_GenomeWideSNP_6_C12_160266	2	208359796	242783333	21906	-0.0217
GHATS_p_TCGAaffx_B3_GBM_GenomeWideSNP_6_D04_160140	2	208359149	242783396	21899	0.0429
GHATS_p_TCGAaffx_B3_GBM_GenomeWideSNP_6_D07_160188	2	208359476	243089456	22069	0.0458
GHATS_p_TCGAaffx_B3_GBM_GenomeWideSNP_6_D11_160252	2	203307431	213385517	6339	0.0468
	2	213385622	213386075	2	-2.3595
	2	213387563	217962150	3041	0.0558
GHATS_p_TCGAaffx_B3_GBM_GenomeWideSNP_6_E01_160094	2	208359476	213171260	3013	0.0211
	2	213171295	213191283	33	0.4389
	2	213191369	243089456	19021	0.006
GHATS_p_TCGAaffx_B3_GBM_GenomeWideSNP_6_E04_160142	2	208362916	213369618	3159	0.0875
	2	213370362	213370702	2	-3.544
	2	213372988	243089456	18869	0.0407
GHATS_p_TCGAaffx_B3_GBM_GenomeWideSNP_6_E06_160174	2	206257233	213614457	4710	0.022
GHATS_p_TCGAaffx_B3_GBM_GenomeWideSNP_6_E08_160206	2	205212318	243089456	24212	0.0213
GLAZY_p_TCGA_B20_SNP_N_GenomeWideSNP_6_A01_517704	2	203311713	220188366	10644	0.0121
GLAZY_p_TCGA_B20_SNP_N_GenomeWideSNP_6_A05_517786	2	189580543	213162168	14061	0.2139
	2	213162300	213187272	33	0.4791
	2	213188013	213369618	148	0.0354
	2	213370362	213370702	2	-2.5288
	2	213372988	243089456	18942	0.0351
GLAZY_p_TCGA_B20_SNP_N_GenomeWideSNP_6_A06_517734	2	208359476	242574309	21980	-0.0003
GLAZY_p_TCGA_B20_SNP_N_GenomeWideSNP_6_B01_517790	2	208354955	235656892	17613	0.0654
GLAZY_p_TCGA_B20_SNP_N_GenomeWideSNP_6_B02_517696	2	208359476	220188366	7511	0.0022
GLAZY_p_TCGA_B20_SNP_N_GenomeWideSNP_6_B03_517742	2	146877806	213181322	40065	0.0181
	2	213186549	213191825	25	-1.0136
	2	213192126	239835650	17291	0.0108
GLAZY_p_TCGA_B20_SNP_N_GenomeWideSNP_6_B04_517726	2	186807858	213181322	15571	0.0566
	2	213186549	213191812	24	-1.0364
	2	213191825	243089456	19083	0.0503
GLAZY_p_TCGA_B20_SNP_N_GenomeWideSNP_6_B05_517694	2	203309811	239864027	23539	0.0521
GLAZY_p_TCGA_B20_SNP_N_GenomeWideSNP_6_B06_517776	2	159963287	243089456	51372	0.0221
GLAZY_p_TCGA_B20_SNP_N_GenomeWideSNP_6_C01_517756	2	164646642	243089456	48570	0.0526
GLAZY_p_TCGA_B20_SNP_N_GenomeWideSNP_6_C02_517772	2	166834136	243089456	47366	0.0235
GLAZY_p_TCGA_B20_SNP_N_GenomeWideSNP_6_C03_517876	2	146877806	213181322	40062	-0.0366
	2	213186549	213191812	24	-1.0312
	2	213191825	243089456	19075	-0.0527
GLAZY_p_TCGA_B20_SNP_N_GenomeWideSNP_6_C04_517840	2	160337202	243089456	51106	0.031
GLAZY_p_TCGA_B20_SNP_N_GenomeWideSNP_6_C05_517860	2	180421512	243089456	38595	0.0676
GLAZY_p_TCGA_B20_SNP_N_GenomeWideSNP_6_C06_517874	2	180422121	243089456	38623	0.0584
GLAZY_p_TCGA_B20_SNP_N_GenomeWideSNP_6_D01_517766	2	164646642	243089456	48548	0.0505
GLAZY_p_TCGA_B20_SNP_N_GenomeWideSNP_6_D02_517778	2	208976616	212508134	2241	0.1113
GLAZY_p_TCGA_B20_SNP_N_GenomeWideSNP_6_D03_517724	2	130849237	239857336	67038	0.174
GLAZY_p_TCGA_B20_SNP_N_GenomeWideSNP_6_D04_517878	2	146877806	243089456	59180	0.3529
GLAZY_p_TCGA_B20_SNP_N_GenomeWideSNP_6_D06_517826	2	203570277	213187203	6082	0.0125
	2	213187256	213191812	22	-0.9294
	2	213191825	234879045	13853	0.0257
GLAZY_p_TCGA_B20_SNP_N_GenomeWideSNP_6_E02_517760	2	208360146	212726869	2722	0.019
	2	212734443	212771634	23	0.8134
	2	212771670	243089456	19398	0.0125
GLAZY_p_TCGA_B20_SNP_N_GenomeWideSNP_6_E03_517862	2	67376321	233209069	97053	0.0124
GLAZY_p_TCGA_B20_SNP_N_GenomeWideSNP_6_E04_517856	2	203309811	213162168	6160	0.0274
	2	213162300	213187272	33	0.4746
	2	213188013	234879045	13876	0.0229
GLAZY_p_TCGA_B20_SNP_N_GenomeWideSNP_6_E05_517732	2	139819971	243089456	63394	0.123
GLAZY_p_TCGA_B20_SNP_N_GenomeWideSNP_6_E06_517800	2	189580543	242486064	33000	0.0566
GLAZY_p_TCGA_B20_SNP_N_GenomeWideSNP_6_F01_517814	2	180421512	213662939	19879	-0.163
GLAZY_p_TCGA_B20_SNP_N_GenomeWideSNP_6_F02_517748	2	208360146	231690784	15139	0.0341
GLAZY_p_TCGA_B20_SNP_N_GenomeWideSNP_6_F03_517718	2	203313515	213181322	6185	-0.0001
	2	213186549	213191812	24	-0.9554
	2	213191825	234879045	13874	0.0052
GLAZY_p_TCGA_B20_SNP_N_GenomeWideSNP_6_F04_517842	2	203309811	213158820	6164	0.0517
	2	213158953	213187272	35	0.5948
	2	213188013	214539079	886	0.076
GLAZY_p_TCGA_B20_SNP_N_GenomeWideSNP_6_F05_517810	2	159963287	232947614	44983	0.0736
GLAZY_p_TCGA_B20_SNP_N_GenomeWideSNP_6_F06_517698	2	208350319	229757006	13923	0.0683
GLAZY_p_TCGA_B20_SNP_N_GenomeWideSNP_6_G01_517740	2	146878395	243089456	59162	-0.002
GLAZY_p_TCGA_B20_SNP_N_GenomeWideSNP_6_G02_517710	2	208359560	243089456	22145	0.0583
GLAZY_p_TCGA_B20_SNP_N_GenomeWideSNP_6_G03_517728	2	208359476	213186549	3043	0.0092
	2	213187203	213187272	3	-0.6132
	2	213188013	213190245	8	-1.6966
	2	213190356	213191825	13	-0.8535
	2	213192126	213369618	127	-0.0026
	2	213370362	213370702	2	-2.3522
	2	213372988	243089456	18953	0.0216
GLAZY_p_TCGA_B20_SNP_N_GenomeWideSNP_6_G04_517824	2	203570277	213173046	6076	0.0785
	2	213173172	213187256	14	0.5729
	2	213187272	223396649	6660	0.0739
GLAZY_p_TCGA_B20_SNP_N_GenomeWideSNP_6_G05_517750	2	203904140	237698452	21853	0.2371
GLAZY_p_TCGA_B20_SNP_N_GenomeWideSNP_6_G06_517792	2	203310351	243089456	25304	0.1555
GLAZY_p_TCGA_B20_SNP_N_GenomeWideSNP_6_H01_517702	2	154502527	213181322	35419	0.0335
	2	213186549	213190035	9	-6.4115
	2	213190120	213191825	16	-2.8236
	2	213192126	243089456	19082	-0.0097
GLAZY_p_TCGA_B20_SNP_N_GenomeWideSNP_6_H02_517758	2	203314892	213181322	6183	0.0374
	2	213186549	213191812	24	-0.7543
	2	213191825	234879045	13878	0.0319
GLAZY_p_TCGA_B20_SNP_N_GenomeWideSNP_6_H03_517846	2	189577254	213158953	14068	0.1958
	2	213162168	213192232	60	0.4873
	2	213192828	214550014	867	0.2027
GLAZY_p_TCGA_B20_SNP_N_GenomeWideSNP_6_H04_517818	2	200931445	243089456	26669	-0.1306
GLAZY_p_TCGA_B20_SNP_N_GenomeWideSNP_6_H05_517782	2	52787949	243089456	112853	-0.0169
GLAZY_p_TCGA_B20_SNP_N_GenomeWideSNP_6_H08_517746	2	208350319	233180413	15891	-0.005
GLAZY_p_TCGA_B20_SNP_N_GenomeWideSNP_6_H07_517828	2	183746457	243089456	36473	0.0002
INCUS_p_TCGAb3_43_44_45_46_STY_GenomeWideSNP_6_G03_1377750	2	203313482	241452365	24532	0.1041
INCUS_p_TCGAb3_43_44_45_46_STY_GenomeWideSNP_6_G05_1377588	2	153467317	243089456	55087	0.0896
INCUS_p_TCGAb3_43_44_45_46_STY_GenomeWideSNP_6_G07_1377610	2	203313482	231078448	17892	-0.0322
INCUS_p_TCGAb3_43_44_45_46_STY_GenomeWideSNP_6_G09_1377706	2	189580539	243089456	33133	0.0857
INCUS_p_TCGAb3_43_44_45_46_STY_GenomeWideSNP_6_G11_1377632	2	209552693	225970249	10652	0.019
INCUS_p_TCGAb3_43_44_45_46_STY_GenomeWideSNP_6_H01_1377686	2	210317738	226954448	10840	-0.0092
KHADI_p_TCGAb79_PlusRedos_SNP_N_GenomeWideSNP_6_A02_729924	2	146877806	233235985	52906	-0.0504
KHADI_p_TCGAb79_PlusRedos_SNP_N_GenomeWideSNP_6_A08_729910	2	146878645	213181322	40029	0.014
	2	213186549	213191283	20	-0.9401
	2	213191369	233235956	12813	0.014
KHADI_p_TCGAb79_PlusRedos_SNP_N_GenomeWideSNP_6_A12_729922	2	164646642	243089456	48549	0.0483
KHADI_p_TCGAb79_PlusRedos_SNP_N_GenomeWideSNP_6_B12_729856	2	208359476	243089456	22150	0.0252
KHADI_p_TCGAb79_PlusRedos_SNP_N_GenomeWideSNP_6_C01_729940	2	136465856	243089456	65686	0.069
KHADI_p_TCGAb79_PlusRedos_SNP_N_GenomeWideSNP_6_C02_729774	2	146877806	243089456	59120	0.0217
KHADI_p_TCGAb79_PlusRedos_SNP_N_GenomeWideSNP_6_C04_729812	2	208360146	229757006	13891	0.0756
KHADI_p_TCGAb79_PlusRedos_SNP_N_GenomeWideSNP_6_C05_729824	2	146866934	213385517	40223	0.0607
	2	213385622	213386075	2	-2.3049
	2	213387563	243089456	18942	0.0609
KHADI_p_TCGAb79_PlusRedos_SNP_N_GenomeWideSNP_6_C06_729778	2	164646642	242011688	48094	0.1013
KHADI_p_TCGAb79_PlusRedos_SNP_N_GenomeWideSNP_6_C07_729874	2	146866798	243089456	59147	0.0271
KHADI_p_TCGAb79_PlusRedos_SNP_N_GenomeWideSNP_6_C08_729762	2	108303027	243089456	82224	-0.0073
KHADI_p_TCGAb79_PlusRedos_SNP_N_GenomeWideSNP_6_C12_729930	2	211408774	243089456	20309	0.081
KHADI_p_TCGAb79_PlusRedos_SNP_N_GenomeWideSNP_6_D01_729840	2	146877806	243089456	58923	-0.06
KHADI_p_TCGAb79_PlusRedos_SNP_N_GenomeWideSNP_6_D04_729754	2	212693777	212700080	3	-1.7533
	2	212700171	243089456	19439	0.0961
KHADI_p_TCGAb79_PlusRedos_SNP_N_GenomeWideSNP_6_D05_729780	2	146877806	243089456	59155	0.0351
KHADI_p_TCGAb79_PlusRedos_SNP_N_GenomeWideSNP_6_D06_729882	2	211990354	230532819	12294	0.01
KHADI_p_TCGAb79_PlusRedos_SNP_N_GenomeWideSNP_6_D09_729798	2	130825680	243089456	68775	0.042
KHADI_p_TCGAb79_PlusRedos_SNP_N_GenomeWideSNP_6_D10_729860	2	34737163	243089456	125934	0.1341
KHADI_p_TCGAb79_PlusRedos_SNP_N_GenomeWideSNP_6_D11_729928	2	160688351	232634714	44352	0.2166
KHADI_p_TCGAb79_PlusRedos_SNP_N_GenomeWideSNP_6_E02_729766	2	172110950	233172027	37608	0.0518
KHADI_p_TCGAb79_PlusRedos_SNP_N_GenomeWideSNP_6_E03_729898	2	208359476	243089456	22123	-0.0421
KHADI_p_TCGAb79_PlusRedos_SNP_N_GenomeWideSNP_6_E04_729850	2	210112390	243089456	21002	0.0372
KHADI_p_TCGAb79_PlusRedos_SNP_N_GenomeWideSNP_6_E05_729854	2	208359476	213181322	3043	0.1411
	2	213186549	213191812	24	-0.7906
	2	213191825	242783396	18921	0.0814
KHADI_p_TCGAb79_PlusRedos_SNP_N_GenomeWideSNP_6_F03_729918	2	191548227	242783333	31874	0.0752
KHADI_p_TCGAb79_PlusRedos_SNP_N_GenomeWideSNP_6_F04_729834	2	146877806	221779862	45623	0.0529
KHADI_p_TCGAb79_PlusRedos_SNP_N_GenomeWideSNP_6_F05_729832	2	146877806	213181322	40064	0.163
	2	213186549	213191418	22	-0.7261
	2	213191725	213539645	256	0.1951
KHADI_p_TCGAb79_PlusRedos_SNP_N_GenomeWideSNP_6_F09_729794	2	185325519	213186549	16342	0.0871
	2	213187203	213191825	24	-0.5848
	2	213192126	237167311	15545	0.1046
KHADI_p_TCGAb79_PlusRedos_SNP_N_GenomeWideSNP_6_G02_729776	2	194995087	242589861	29917	0.0445
KHADI_p_TCGAb79_PlusRedos_SNP_N_GenomeWideSNP_6_G09_729926	2	146877806	243089456	59149	0.0808
KHADI_p_TCGAb79_PlusRedos_SNP_N_GenomeWideSNP_6_H03_729784	2	206461747	217507951	7130	0.1815
KHADI_p_TCGAb79_PlusRedos_SNP_N_GenomeWideSNP_6_H04_729848	2	180421869	229757006	30335	-0.1617
KHADI_p_TCGAb79_PlusRedos_SNP_N_GenomeWideSNP_6_H07_729888	2	208359476	213792627	3481	0.0347
MESNE_p_TCGAb_401_02_03_04_05_N_GenomeWideSNP_6_B09_1486954	2	153599749	233212327	48851	-0.1419
MESNE_p_TCGAb_401_02_03_04_05_N_GenomeWideSNP_6_B11_1486876	2	159963287	234441817	45844	0.071
MESNE_p_TCGAb_401_02_03_04_05_N_GenomeWideSNP_6_C01_1486964	2	208350319	226074567	11555	0.0341
MESNE_p_TCGAb_401_02_03_04_05_N_GenomeWideSNP_6_C03_1486840	2	209546445	243089456	21377	0.0813
MESNE_p_TCGAb_401_02_03_04_05_N_GenomeWideSNP_6_C05_1486812	2	98166878	243089456	88757	0.0262
MESNE_p_TCGAb_401_02_03_04_05_N_GenomeWideSNP_6_C07_1486966	2	194636704	229791817	22082	0.0069
PAGED_p_TCGA_182_OvGBM_SNP_N_GenomeWideSNP_6_A12_896212	2	208359476	243089456	22139	0.0138
PAGED_p_TCGA_182_OvGBM_SNP_N_GenomeWideSNP_6_B01_896102	2	171337429	243089456	44343	0.0085
PAGED_p_TCGA_182_OvGBM_SNP_N_GenomeWideSNP_6_C06_896078	2	208360146	243089456	22136	0.0979
PAGED_p_TCGA_182_OvGBM_SNP_N_GenomeWideSNP_6_C07_896168	2	191998743	227557651	22116	0.0997
PAGED_p_TCGA_182_OvGBM_SNP_N_GenomeWideSNP_6_D04_896216	2	186807858	233931821	28851	0.0467
PAGED_p_TCGA_182_OvGBM_SNP_N_GenomeWideSNP_6_D05_896072	2	194702314	214154217	11861	0.002
PAGED_p_TCGA_182_OvGBM_SNP_N_GenomeWideSNP_6_D06_896124	2	211413759	232404603	13674	0.0065
PAGED_p_TCGA_182_OvGBM_SNP_N_GenomeWideSNP_6_D07_896234	2	185314157	231701294	28440	0.0085
PAGED_p_TCGA_182_OvGBM_SNP_N_GenomeWideSNP_6_D09_896248	2	52781412	213369618	93814	0.0461
	2	213370362	213370702	2	-2.1361
	2	213372988	243089456	18937	0.0478
PAGED_p_TCGA_182_OvGBM_SNP_N_GenomeWideSNP_6_D12_896088	2	194954075	226786296	19947	-0.0804
PAGED_p_TCGA_182_OvGBM_SNP_N_GenomeWideSNP_6_E04_896080	2	208359519	234879045	16930	0.0094
PAGED_p_TCGA_182_OvGBM_SNP_N_GenomeWideSNP_6_E05_896218	2	79591277	237630314	92000	0.0532
PAGED_p_TCGA_182_OvGBM_SNP_N_GenomeWideSNP_6_E06_896086	2	185325519	243089456	35403	-0.022
PAGED_p_TCGA_182_OvGBM_SNP_N_GenomeWideSNP_6_E07_896128	2	203312201	232440372	18645	0.0041
PULED_p_TCGA_130_157_N_GenomeWideSNP_6_A02_831822	2	180421512	232543925	32030	0.021
PULED_p_TCGA_130_157_N_GenomeWideSNP_6_A03_831778	2	208359476	227342038	12329	0.0242
PULED_p_TCGA_130_157_N_GenomeWideSNP_6_A04_831716	2	146877806	243089456	59153	0.0702
PULED_p_TCGA_130_157_N_GenomeWideSNP_6_A08_831726	2	208350319	212693390	2720	0.0588
	2	212693777	212700080	3	-2.3354
	2	212700171	233294163	13244	0.0567
PULED_p_TCGA_130_157_N_GenomeWideSNP_6_A09_831774	2	52787949	213181315	93685	0.0164
	2	213181322	213191825	26	-0.723
	2	213192126	243089456	19067	0.0114
PULED_p_TCGA_130_157_N_GenomeWideSNP_6_B02_831802	2	194989600	223467993	17679	-0.0887
PULED_p_TCGA_130_157_N_GenomeWideSNP_6_B03_831776	2	211990354	213181322	847	0.0319
	2	213186549	213191825	25	-0.5782
	2	213192126	221566081	5383	0.0252
PULED_p_TCGA_130_157_N_GenomeWideSNP_6_B04_831702	2	208359560	243089456	22137	0.0292
PULED_p_TCGA_130_157_N_GenomeWideSNP_6_B05_831848	2	129640315	213186549	50531	0.014
	2	213187203	213191825	24	-0.7815
	2	213192126	220507290	4592	0.0136
PULED_p_TCGA_130_157_N_GenomeWideSNP_6_B06_831730	2	146877806	213186549	40039	0.0064
	2	213187203	213190748	16	-0.9089
	2	213190767	219319657	4058	0.0001
PULED_p_TCGA_130_157_N_GenomeWideSNP_6_B07_831712	2	208359476	243089456	22132	0.0043
PULED_p_TCGA_130_157_N_GenomeWideSNP_6_B09_831806	2	205344693	217474433	7952	0.0202
PULED_p_TCGA_130_157_N_GenomeWideSNP_6_B11_831782	2	208350319	226881841	12032	0.0708
PULED_p_TCGA_130_157_N_GenomeWideSNP_6_B12_831758	2	208359476	243089456	22131	0.0301
PULED_p_TCGA_130_157_N_GenomeWideSNP_6_C03_831812	2	208350319	213162348	3037	0.016
	2	213164043	213164466	2	1.5121
	2	213164561	226074567	8510	0.0152
PULED_p_TCGA_130_157_N_GenomeWideSNP_6_C05_831866	2	174597656	226956851	32151	0.0406
PULED_p_TCGA_130_157_N_GenomeWideSNP_6_D01_831800	2	184808589	233845755	29955	0.0298
PULED_p_TCGA_130_157_N_GenomeWideSNP_6_D05_831856	2	140403202	237803366	60083	0.2261
PULED_p_TCGA_130_157_N_GenomeWideSNP_6_D11_831824	2	201102055	243089456	26486	0.1502
PULED_p_TCGA_130_157_N_GenomeWideSNP_6_D12_831862	2	180421888	243089456	38599	0.0244
PULED_p_TCGA_130_157_N_GenomeWideSNP_6_E03_831786	2	189852472	243089456	33010	-0.0941
PULED_p_TCGA_130_157_N_GenomeWideSNP_6_E04_831834	2	184573775	213162168	16867	0.1485
	2	213162300	213187256	32	0.4308
	2	213187272	227248817	9227	0.1569
PULED_p_TCGA_130_157_N_GenomeWideSNP_6_E07_831700	2	208359476	243089456	22139	0.0089
PULED_p_TCGA_130_157_N_GenomeWideSNP_6_E08_831766	2	208359476	213369618	3194	0.0035
	2	213370362	213370702	2	-2.2787
	2	213372988	243089456	18946	-0.0081
PULED_p_TCGA_130_157_N_GenomeWideSNP_6_E09_831738	2	195366519	242508155	29722	0.1386
PULED_p_TCGA_130_157_N_GenomeWideSNP_6_E10_831696	2	208359476	243089456	22140	0.0351
PULED_p_TCGA_130_157_N_GenomeWideSNP_6_F02_831790	2	210450781	213186549	1741	0.0361
	2	213187203	213191812	23	-0.7677
	2	213191825	222889243	6282	0.0679
PULED_p_TCGA_130_157_N_GenomeWideSNP_6_F03_831690	2	154900223	243089456	54267	0.0138
PULED_p_TCGA_130_157_N_GenomeWideSNP_6_F05_831810	2	211611373	216364035	3134	-0.075
PULED_p_TCGA_130_157_N_GenomeWideSNP_6_F06_831792	2	163615953	227248817	39299	-0.0211
PULED_p_TCGA_130_157_N_GenomeWideSNP_6_F07_831724	2	208359476	233448864	16031	0.0164
PULED_p_TCGA_130_157_N_GenomeWideSNP_6_F09_831718	2	146877806	239658060	57312	0.0344
PULED_p_TCGA_130_157_N_GenomeWideSNP_6_G03_831728	2	184808589	243089456	35824	0.0092
PULED_p_TCGA_130_157_N_GenomeWideSNP_6_G06_831870	2	208350319	229759479	13918	0.0719
PULED_p_TCGA_130_157_N_GenomeWideSNP_6_G11_831828	2	208359476	237392493	18728	0.0192
PULED_p_TCGA_130_157_N_GenomeWideSNP_6_H07_831736	2	198607877	218297262	12420	0.0135
PUNAS_p_Kinome_misc_AFFX_n_GenomeWideSNP_6_A04_238168	2	194702314	213181322	11156	0.0134
	2	213186549	213191812	24	-0.7283
	2	213191825	228430879	9951	0.0157
PUNAS_p_Kinome_misc_AFFX_n_GenomeWideSNP_6_A05_238170	2	208359476	213158820	3008	0.03
	2	213158953	213187272	35	0.5061
	2	213188013	234879045	13864	0.0289
PUNAS_p_Kinome_misc_AFFX_n_GenomeWideSNP_6_A06_238172	2	203309897	213158953	6156	-0.0128
	2	213162168	213187256	32	0.5163
	2	213187272	243089456	19057	-0.0216
PUNAS_p_Kinome_misc_AFFX_n_GenomeWideSNP_6_A08_238176	2	188783773	233292760	27409	0.046
PUNAS_p_Kinome_misc_AFFX_n_GenomeWideSNP_6_A09_238178	2	194702314	220627106	15868	0.0798
PUNAS_p_Kinome_misc_AFFX_n_GenomeWideSNP_6_D11_238254	2	211788414	213158820	935	0.0081
	2	213158953	213187272	35	0.4074
	2	213188013	243089456	19084	-0.0188
PUNAS_p_Kinome_misc_AFFX_n_GenomeWideSNP_6_F12_238304	2	208359519	222296320	8954	0.0019
RACKS_p_TCGAaffxB10b_11_S_GenomeWideSNP_6_A03_429554	2	35987947	213186549	105822	0.0481
	2	213187203	213191825	24	-1.0147
	2	213192126	243089456	19044	0.0085
RACKS_p_TCGAaffxB10b_11_S_GenomeWideSNP_6_A06_429558	2	198243749	243089456	28192	-0.0917
RACKS_p_TCGAaffxB10b_11_S_GenomeWideSNP_6_A07_429560	2	146878442	233180350	52877	0.009
RACKS_p_TCGAaffxB10b_11_S_GenomeWideSNP_6_A09_429570	2	208360146	213186549	3038	-0.0486
	2	213187203	213191418	21	-0.6407
	2	213191725	243089456	19068	-0.0905
RACKS_p_TCGAaffxB10b_11_S_GenomeWideSNP_6_A11_429566	2	208359560	227342038	12330	0.0971
RACKS_p_TCGAaffxB10b_11_S_GenomeWideSNP_6_B02_429576	2	153895168	221566081	41194	0.1734
RACKS_p_TCGAaffxB10b_11_S_GenomeWideSNP_6_B03_429574	2	173962952	217564862	26530	0.1724
RACKS_p_TCGAaffxB10b_11_S_GenomeWideSNP_6_B05_429586	2	209060563	240877650	20549	-0.1517
RACKS_p_TCGAaffxB10b_11_S_GenomeWideSNP_6_B08_429596	2	203310351	232279082	18578	-0.0045
RACKS_p_TCGAaffxB10b_11_S_GenomeWideSNP_6_H11_429612	2	184093998	243089456	36265	-0.0156
ROOTY_p_TCGAb27and38_SNP_N_GenomeWideSNP_6_C07_584512	2	208358731	231265351	14890	0.3262
ROOTY_p_TCGAb27and38_SNP_N_GenomeWideSNP_6_C08_584676	2	208360222	213162168	3002	0.091
	2	213162300	213187272	33	0.6856
	2	213188013	243089456	19005	0.0386
ROOTY_p_TCGAb27and38_SNP_N_GenomeWideSNP_6_C09_584694	2	208362295	213162168	2999	0.0365
	2	213162300	213190356	41	0.3722
	2	213190370	229759479	10826	0.0221
ROOTY_p_TCGAb27and38_SNP_N_GenomeWideSNP_6_D02_584580	2	208359476	238398165	19477	0.0867
ROOTY_p_TCGAb27and38_SNP_N_GenomeWideSNP_6_D03_584578	2	189255251	243089456	33304	0.0165
ROOTY_p_TCGAb27and38_SNP_N_GenomeWideSNP_6_D04_584600	2	203309897	243089456	25255	0.015
ROOTY_p_TCGAb27and38_SNP_N_GenomeWideSNP_6_D05_584528	2	192779889	227247922	21370	0.0399
ROOTY_p_TCGAb27and38_SNP_N_GenomeWideSNP_6_D10_584634	2	208359336	227342038	12329	-0.006
ROOTY_p_TCGAb27and38_SNP_N_GenomeWideSNP_6_D11_584670	2	185265323	243089456	35434	0.2544
ROOTY_p_TCGAb27and38_SNP_N_GenomeWideSNP_6_D12_584620	2	194987693	243089456	30036	-0.0825
ROOTY_p_TCGAb27and38_SNP_N_GenomeWideSNP_6_E01_584594	2	87839297	232543925	83812	-0.0687
ROOTY_p_TCGAb27and38_SNP_N_GenomeWideSNP_6_E05_584630	2	208350319	237803366	19056	0.0231
ROOTY_p_TCGAb27and38_SNP_N_GenomeWideSNP_6_E06_584554	2	184093998	243089456	36136	-0.2043
ROOTY_p_TCGAb27and38_SNP_N_GenomeWideSNP_6_E07_584526	2	208359519	239179787	19962	0.1553
ROOTY_p_TCGAb27and38_SNP_N_GenomeWideSNP_6_E08_584604	2	208350319	213158953	3029	0.0598
	2	213162168	213187256	33	0.6791
	2	213187272	243089456	19035	0.0932
ROOTY_p_TCGAb27and38_SNP_N_GenomeWideSNP_6_E12_584674	2	209674814	234548111	15800	0.0524
ROOTY_p_TCGAb27and38_SNP_N_GenomeWideSNP_6_F02_584680	2	203310351	213158953	6139	0.0683
	2	213162168	213187256	32	0.6009
	2	213187272	243089456	18976	0.0407
ROOTY_p_TCGAb27and38_SNP_N_GenomeWideSNP_6_F03_584648	2	186807858	237803366	31563	0.125
ROOTY_p_TCGAb27and38_SNP_N_GenomeWideSNP_6_F04_584586	2	146877806	243089456	59114	-0.0039
ROOTY_p_TCGAb27and38_SNP_N_GenomeWideSNP_6_F06_584684	2	209691895	229759479	13035	0.0002
ROOTY_p_TCGAb27and38_SNP_N_GenomeWideSNP_6_F07_584614	2	208358731	213369618	3199	0.0302
	2	213370362	213370702	2	-2.7482
	2	213372988	219327221	3926	0.0256
ROOTY_p_TCGAb27and38_SNP_N_GenomeWideSNP_6_F08_584532	2	146877806	221585681	45444	0.0984
ROOTY_p_TCGAb27and38_SNP_N_GenomeWideSNP_6_F09_584672	2	146877806	242662769	58885	-0.0039
ROOTY_p_TCGAb27and38_SNP_N_GenomeWideSNP_6_G02_584538	2	208359476	213158953	3011	0.0538
	2	213162168	213192158	57	0.4539
	2	213192178	213365022	123	0.027
	2	213365264	213386075	13	0.6547
	2	213387563	222972908	6228	0.0716
ROOTY_p_TCGAb27and38_SNP_N_GenomeWideSNP_6_G03_584654	2	208359149	239974443	20403	0.0279
ROOTY_p_TCGAb27and38_SNP_N_GenomeWideSNP_6_G04_584544	2	164646642	213181322	29436	-0.0951
	2	213186549	213192178	28	-1.3174
	2	213192217	225743519	8188	-0.1154
ROOTY_p_TCGAb27and38_SNP_N_GenomeWideSNP_6_G09_584542	2	146877806	243089456	59126	0.1104
ROOTY_p_TCGAb27and38_SNP_N_GenomeWideSNP_6_G10_584530	2	186851789	213158953	15493	0.11
	2	213162168	213187256	33	0.7183
	2	213187272	232542788	12479	0.101
ROOTY_p_TCGAb27and38_SNP_N_GenomeWideSNP_6_G11_584632	2	208359476	213162168	3012	0.1204
	2	213162300	213187272	32	0.5392
	2	213188013	229759479	10842	0.1108
SALIC_p_TCGAb26_SNP_N_GenomeWideSNP_6_A04_571322	2	209686597	213162300	2167	0.0198
	2	213162348	213187272	32	0.4811
	2	213188013	213365022	146	-0.0051
	2	213365264	213374785	8	0.5935
	2	213375866	214539079	732	0.0147
SALIC_p_TCGAb26_SNP_N_GenomeWideSNP_6_A05_571210	2	208359476	213164561	3020	0.0851
	2	213164792	213203411	67	0.3573
	2	213204955	216364035	2007	0.0641
SALIC_p_TCGAb26_SNP_N_GenomeWideSNP_6_A08_571304	2	102855298	243089456	85896	0.0304
SALIC_p_TCGAb26_SNP_N_GenomeWideSNP_6_A10_571158	2	208359796	234879045	16934	-0.0096
SALIC_p_TCGAb26_SNP_N_GenomeWideSNP_6_B01_571258	2	208359796	243089456	22154	0.0479
SALIC_p_TCGAb26_SNP_N_GenomeWideSNP_6_B02_571138	2	86970406	243089456	90895	0.0158
SALIC_p_TCGAb26_SNP_N_GenomeWideSNP_6_B03_571268	2	208359476	213181322	3044	-0.0072
	2	213186549	213191825	25	-0.9679
	2	213192126	243089456	19090	0.0002
SALIC_p_TCGAb26_SNP_N_GenomeWideSNP_6_B04_571150	2	208350319	220566980	7734	0.0403
SALIC_p_TCGAb26_SNP_N_GenomeWideSNP_6_B05_571310	2	164338862	243089456	48757	0.0264
SALIC_p_TCGAb26_SNP_N_GenomeWideSNP_6_B07_571190	2	180083591	213181322	19766	0.0825
	2	213186549	213191825	25	-0.8749
	2	213192126	214153784	685	0.108
SALIC_p_TCGAb26_SNP_N_GenomeWideSNP_6_B09_571324	2	208359336	222471013	9115	0.1308
SALIC_p_TCGAb26_SNP_N_GenomeWideSNP_6_B12_571266	2	189579329	229759479	24958	0.0946
SALIC_p_TCGAb26_SNP_N_GenomeWideSNP_6_C01_571296	2	208976616	241018814	20823	-0.0029
SALIC_p_TCGAb26_SNP_N_GenomeWideSNP_6_C02_571264	2	208355696	224775764	10662	-0.0071
SALIC_p_TCGAb26_SNP_N_GenomeWideSNP_6_C03_571166	2	203313482	214539079	7081	0.013
SALIC_p_TCGAb26_SNP_N_GenomeWideSNP_6_C04_571134	2	208355718	217336869	5799	0.0947
SALIC_p_TCGAb26_SNP_N_GenomeWideSNP_6_C05_571252	2	186304575	226925181	24815	0.0313
SALIC_p_TCGAb26_SNP_N_GenomeWideSNP_6_C06_571312	2	208359519	213158953	3012	0.0857
	2	213162168	213187203	32	0.4718
	2	213187256	213365022	148	0.0807
	2	213365264	213386075	13	0.5721
	2	213387563	214539079	728	0.0874
SALIC_p_TCGAb26_SNP_N_GenomeWideSNP_6_C12_571306	2	203312021	233230487	19042	0.1034
SALIC_p_TCGAb26_SNP_N_GenomeWideSNP_6_D01_571256	2	179016911	243089456	39476	0.0883
SALIC_p_TCGAb26_SNP_N_GenomeWideSNP_6_D02_571188	2	202426707	237803584	22735	0.0219
SALIC_p_TCGAb26_SNP_N_GenomeWideSNP_6_D03_571200	2	146877806	213181322	40072	0.0138
	2	213186549	213191825	25	-1.0042
	2	213192126	229262292	10535	0.0129
SALIC_p_TCGAb26_SNP_N_GenomeWideSNP_6_D04_571226	2	211567790	213181322	1123	0.1082
	2	213186549	213191825	25	-1.0489
	2	213192126	243089456	19085	0.0723
SALIC_p_TCGAb26_SNP_N_GenomeWideSNP_6_D05_571206	2	203671992	214539079	6933	0.0139
SALIC_p_TCGAb26_SNP_N_GenomeWideSNP_6_D06_571318	2	172498162	213181322	24590	0.0328
	2	213186549	213190035	9	-6.572
	2	213190120	213191812	15	-2.5928
	2	213191825	233294239	12896	0.0237
SALIC_p_TCGAb26_SNP_N_GenomeWideSNP_6_D09_571232	2	208350319	242991746	22104	-0.0142
SALIC_p_TCGAb26_SNP_N_GenomeWideSNP_6_D10_571222	2	180083591	243089456	38868	0.0313
SALIC_p_TCGAb26_SNP_N_GenomeWideSNP_6_D11_571148	2	203310351	214539079	7076	-0.0049
SALIC_p_TCGAb26_SNP_N_GenomeWideSNP_6_D12_571316	2	196779053	243089456	29114	0.1438
SALIC_p_TCGAb26_SNP_N_GenomeWideSNP_6_E02_571276	2	196869542	231176868	21757	0.0607
SALIC_p_TCGAb26_SNP_N_GenomeWideSNP_6_E03_571176	2	203905718	212927682	5752	-0.0057
	2	212945353	212948415	6	-1.3441
	2	212953605	212975064	22	-0.6753
	2	212975393	212975940	2	-1.4131
	2	212981587	233294239	13068	0
SALIC_p_TCGAb26_SNP_N_GenomeWideSNP_6_E04_571180	2	174342575	232388953	35794	0.0112
SALIC_p_TCGAb26_SNP_N_GenomeWideSNP_6_E05_571270	2	208359336	213186549	3046	0.0869
	2	213187203	213191418	21	-0.8511
	2	213191725	242960044	19004	0.0741
SALIC_p_TCGAb26_SNP_N_GenomeWideSNP_6_E06_571174	2	208359476	243089456	22153	0.0699
SALIC_p_TCGAb26_SNP_N_GenomeWideSNP_6_E07_571284	2	208360146	242783333	22009	0.0168
SALIC_p_TCGAb26_SNP_N_GenomeWideSNP_6_E08_571164	2	189580539	242918523	33067	0.0776
SALIC_p_TCGAb26_SNP_N_GenomeWideSNP_6_E09_571262	2	194702314	239865055	28513	0.0705
SALIC_p_TCGAb26_SNP_N_GenomeWideSNP_6_F01_571152	2	203309811	213158953	6167	0.0023
	2	213162168	213187272	34	0.417
	2	213188013	214539079	887	0.0016
SALIC_p_TCGAb26_SNP_N_GenomeWideSNP_6_F03_571212	2	196189872	239940081	27696	-0.1567
SALIC_p_TCGAb26_SNP_N_GenomeWideSNP_6_F07_571136	2	208359336	213165461	3024	-0.0134
	2	213166656	213187256	24	0.4663
	2	213187272	243089456	19106	-0.0166
SALIC_p_TCGAb26_SNP_N_GenomeWideSNP_6_F08_571178	2	203313638	213369618	6339	0.0416
	2	213370362	213370702	2	-2.5163
	2	213372988	242782271	18811	0.0442
SALIC_p_TCGAb26_SNP_N_GenomeWideSNP_6_G08_571146	2	125282423	223335075	59861	0.1885
SALIC_p_TCGAb26_SNP_N_GenomeWideSNP_6_H02_571288	2	208360146	215905702	4799	0.0398
SALIC_p_TCGAb26_SNP_N_GenomeWideSNP_6_H07_571286	2	208360146	213158953	3010	0.0743
	2	213162168	213187272	34	0.3815
	2	213188013	214539079	887	0.0725
SALIC_p_TCGAb26_SNP_N_GenomeWideSNP_6_H08_571238	2	203314892	213186549	6187	0.0262
	2	213187203	213191812	23	-0.875
	2	213191825	229759670	10833	0.0231
SEXES_p_TCGA_b111_SNP_N_GenomeWideSNP_6_A03_780504	2	186540933	243089456	34763	0.0235
SEXES_p_TCGA_b111_SNP_N_GenomeWideSNP_6_A04_780422	2	180425643	243089456	38433	0.0157
SEXES_p_TCGA_b111_SNP_N_GenomeWideSNP_6_A05_780420	2	208359476	238473986	19529	0.0562
SEXES_p_TCGA_b111_SNP_N_GenomeWideSNP_6_A07_780424	2	146877806	243089456	59171	0.0295
SEXES_p_TCGA_b111_SNP_N_GenomeWideSNP_6_A08_780570	2	208359336	213073428	2950	0.0571
	2	213073699	213190120	106	-0.6411
	2	213190212	213193040	25	-0.3413
	2	213193098	213257243	50	-0.7239
	2	213269852	243089456	19022	0.0719
SEXES_p_TCGA_b111_SNP_N_GenomeWideSNP_6_A09_780478	2	92105338	213186549	70590	0.0571
	2	213187203	213190035	8	-6.0043
	2	213190120	213191825	16	-1.7309
	2	213192126	233249257	12851	0.0559
SEXES_p_TCGA_b111_SNP_N_GenomeWideSNP_6_A10_780452	2	159664703	213181322	32446	0.0142
SEXES_p_TCGA_b111_SNP_N_GenomeWideSNP_6_A11_780538	2	24613559	213076288	112762	0.0589
	2	213076991	213165461	70	-0.597
	2	213166656	243089456	19088	0.0476
SEXES_p_TCGA_b111_SNP_N_GenomeWideSNP_6_A12_780536	2	34737163	243089456	125837	0.0274
SEXES_p_TCGA_b111_SNP_N_GenomeWideSNP_6_B01_780466	2	86970406	213181322	71778	0.015
	2	213186549	213191825	25	-0.7872
	2	213192126	231414170	11905	0.02
SEXES_p_TCGA_b111_SNP_N_GenomeWideSNP_6_B02_780430	2	138495892	215723306	46903	0.2
SEXES_p_TCGA_b111_SNP_N_GenomeWideSNP_6_B04_780426	2	146877806	243089456	59139	0.0143
SEXES_p_TCGA_b111_SNP_N_GenomeWideSNP_6_B05_780444	2	208359476	232543925	15556	0.0493
SEXES_p_TCGA_b111_SNP_N_GenomeWideSNP_6_B07_780522	2	209551939	226954448	11315	0.0965
SEXES_p_TCGA_b111_SNP_N_GenomeWideSNP_6_B08_780572	2	180421869	243089456	38627	0.0139
SEXES_p_TCGA_b111_SNP_N_GenomeWideSNP_6_B09_780512	2	180425643	216572555	21729	0.1725
SEXES_p_TCGA_b111_SNP_N_GenomeWideSNP_6_B12_780534	2	111388632	219221623	65829	0.116
SEXES_p_TCGA_b111_SNP_N_GenomeWideSNP_6_C01_780442	2	114380821	236285645	74828	0.048
SEXES_p_TCGA_b111_SNP_N_GenomeWideSNP_6_C06_780392	2	120050844	237803366	72563	0.0406
SEXES_p_TCGA_b111_SNP_N_GenomeWideSNP_6_C07_780464	2	164644535	212693390	29114	-0.0407
SEXES_p_TCGA_b111_SNP_N_GenomeWideSNP_6_C08_780490	2	125393788	243089456	72232	0.0257
SEXES_p_TCGA_b111_SNP_N_GenomeWideSNP_6_C09_780576	2	208350319	233242357	15927	0.0348
SEXES_p_TCGA_b111_SNP_N_GenomeWideSNP_6_C10_780552	2	189581417	243089456	33138	0.0083
SEXES_p_TCGA_b111_SNP_N_GenomeWideSNP_6_C11_780476	2	146878442	240691184	57863	-0.2306
SEXES_p_TCGA_b111_SNP_N_GenomeWideSNP_6_C12_780568	2	180083591	213181322	19731	0.009
	2	213186549	213190356	13	-1.178
	2	213190370	243089456	19047	-0.001
SEXES_p_TCGA_b111_SNP_N_GenomeWideSNP_6_D01_780434	2	198796921	243089456	27942	0.0282
SEXES_p_TCGA_b111_SNP_N_GenomeWideSNP_6_D03_780414	2	208359476	229757006	13887	-0.1648
SEXES_p_TCGA_b111_SNP_N_GenomeWideSNP_6_D04_780492	2	52787949	235994328	108471	0.0537
SEXES_p_TCGA_b111_SNP_N_GenomeWideSNP_6_D07_780488	2	146878395	215008673	41201	-0.0289
SEXES_p_TCGA_b111_SNP_N_GenomeWideSNP_6_D09_780554	2	185729995	229087149	26481	0.0716
SEXES_p_TCGA_b111_SNP_N_GenomeWideSNP_6_D10_780410	2	208359476	213162168	3011	0.1815
	2	213162300	213190384	44	0.4395
	2	213190690	243089456	19046	0.1578
SEXES_p_TCGA_b111_SNP_N_GenomeWideSNP_6_E03_780520	2	208360146	233235331	15877	0.0905
SEXES_p_TCGA_b111_SNP_N_GenomeWideSNP_6_E06_780432	2	164707825	240687289	47268	0.0525
SEXES_p_TCGA_b111_SNP_N_GenomeWideSNP_6_F03_780508	2	154810786	243089456	54294	-0.1056
SEXES_p_TCGA_b111_SNP_N_GenomeWideSNP_6_F04_780510	2	189581433	243089456	33130	0.0264
SEXES_p_TCGA_b111_SNP_N_GenomeWideSNP_6_F09_780456	2	189580539	243089456	33196	0.0096
SEXES_p_TCGA_b111_SNP_N_GenomeWideSNP_6_G03_780454	2	208359476	227248817	12251	0.03
SEXES_p_TCGA_b111_SNP_N_GenomeWideSNP_6_G04_780530	2	98140747	233288266	82465	0.023
SEXES_p_TCGA_b111_SNP_N_GenomeWideSNP_6_G07_780388	2	142047444	243089456	62126	0.0639
SHUNT_p_TCGA_sigwga_Affx_Sty_GenomeWideSNP_6_A06_228770	2	211711928	213542294	1196	-0.7728
SHUNT_p_TCGA_sigwga_Affx_Sty_GenomeWideSNP_6_A08_228802	2	159957477	236221273	44653	0.0774
SHUNT_p_TCGA_sigwga_Affx_Sty_GenomeWideSNP_6_A10_228834	2	209021301	220657264	6966	0.0639
SHUNT_p_TCGA_sigwga_Affx_Sty_GenomeWideSNP_6_A12_228866	2	209020865	213765321	2908	-0.2581
SHUNT_p_TCGA_sigwga_Affx_Sty_GenomeWideSNP_6_B02_228708	2	175598296	235938690	35313	0.1199
SHUNT_p_TCGA_sigwga_Affx_Sty_GenomeWideSNP_6_B04_228740	2	208359476	234677659	15741	0.0726
SHUNT_p_TCGA_sigwga_Affx_Sty_GenomeWideSNP_6_B05_228756	2	208358287	216486353	4905	0.1211
SHUNT_p_TCGA_sigwga_Affx_Sty_GenomeWideSNP_6_B07_228788	2	159577731	231877207	42255	-0.0815
SHUNT_p_TCGA_sigwga_Affx_Sty_GenomeWideSNP_6_B10_228836	2	173075382	212426804	22449	-0.0801
	2	212432770	212433052	2	-6.08
	2	212433325	243089456	18219	-0.1373
SHUNT_p_TCGA_sigwga_Affx_Sty_GenomeWideSNP_6_B12_228868	2	52758753	243089456	107310	0.0417
SHUNT_p_TCGA_sigwga_Affx_Sty_GenomeWideSNP_6_C03_228726	2	199302848	235938690	21994	-0.0257
SHUNT_p_TCGA_sigwga_Affx_Sty_GenomeWideSNP_6_C05_228758	2	203065951	232343383	17690	0.068
SHUNT_p_TCGA_sigwga_Affx_Sty_GenomeWideSNP_6_C06_228774	2	141875275	228460514	50633	0.0715
SHUNT_p_TCGA_sigwga_Affx_Sty_GenomeWideSNP_6_C08_228806	2	146878395	241309135	55420	0.0225
SHUNT_p_TCGA_sigwga_Affx_Sty_GenomeWideSNP_6_C10_228838	2	208359519	240852365	19705	0.0166
SHUNT_p_TCGA_sigwga_Affx_Sty_GenomeWideSNP_6_D01_228696	2	20336753	242514881	127761	0.0133
SHUNT_p_TCGA_sigwga_Affx_Sty_GenomeWideSNP_6_D04_228744	2	191898032	242514881	29906	0.2376
SHUNT_p_TCGA_sigwga_Affx_Sty_GenomeWideSNP_6_D07_228792	2	146878395	213181322	38337	-0.0261
	2	213186549	213192126	26	-1.1301
	2	213192158	240852365	16986	-0.0298
SHUNT_p_TCGA_sigwga_Affx_Sty_GenomeWideSNP_6_D09_228824	2	106885013	242514881	78932	-0.0031
SHUNT_p_TCGA_sigwga_Affx_Sty_GenomeWideSNP_6_D11_228856	2	123356485	238378476	67653	-0.0023
SHUNT_p_TCGA_sigwga_Affx_Sty_GenomeWideSNP_6_E01_228698	2	146866798	242514881	56105	0.0218
SHUNT_p_TCGA_sigwga_Affx_Sty_GenomeWideSNP_6_E04_228746	2	180011518	218997580	22419	0.0496
SHUNT_p_TCGA_sigwga_Affx_Sty_GenomeWideSNP_6_E05_228762	2	199302848	216351729	10040	0.2248
SHUNT_p_TCGA_sigwga_Affx_Sty_GenomeWideSNP_6_E07_228794	2	209011867	223304580	8717	0.1091
SHUNT_p_TCGA_sigwga_Affx_Sty_GenomeWideSNP_6_E10_228842	2	208360146	222328035	8475	0.0458
SHUNT_p_TCGA_sigwga_Affx_Sty_GenomeWideSNP_6_E12_228874	2	206138743	243089456	22374	0.1908
SHUNT_p_TCGA_sigwga_Affx_Sty_GenomeWideSNP_6_F02_228716	2	210228039	235960254	15768	0.0267
SHUNT_p_TCGA_sigwga_Affx_Sty_GenomeWideSNP_6_F04_228748	2	152153925	240058860	51559	0.0442
SHUNT_p_TCGA_sigwga_Affx_Sty_GenomeWideSNP_6_F06_228780	2	164920137	235938690	41900	-0.0452
SHUNT_p_TCGA_sigwga_Affx_Sty_GenomeWideSNP_6_F09_228828	2	192799156	243089456	29562	-0.0576
SHUNT_p_TCGA_sigwga_Affx_Sty_GenomeWideSNP_6_F11_228860	2	208358287	216485664	4900	0.0491
SHUNT_p_TCGA_sigwga_Affx_Sty_GenomeWideSNP_6_G01_228702	2	205168145	219908937	9046	0.0547
SHUNT_p_TCGA_sigwga_Affx_Sty_GenomeWideSNP_6_G04_228750	2	29042424	229521747	115556	0.0451
SHUNT_p_TCGA_sigwga_Affx_Sty_GenomeWideSNP_6_G06_228782	2	109962297	233212711	71514	0.0142
SHUNT_p_TCGA_sigwga_Affx_Sty_GenomeWideSNP_6_G08_228814	2	154955365	243089456	51636	0.0065
SHUNT_p_TCGA_sigwga_Affx_Sty_GenomeWideSNP_6_G10_228846	2	166135620	218997580	30830	0.0712
SHUNT_p_TCGA_sigwga_Affx_Sty_GenomeWideSNP_6_H02_228720	2	164920137	243089456	45848	0.0577
SHUNT_p_TCGA_sigwga_Affx_Sty_GenomeWideSNP_6_H03_228736	2	209019030	213765321	2913	0.0352
SHUNT_p_TCGA_sigwga_Affx_Sty_GenomeWideSNP_6_H08_228816	2	137340092	232386641	55700	0.0045
SHUNT_p_TCGA_sigwga_Affx_Sty_GenomeWideSNP_6_H12_228880	2	196206373	241160775	27025	0.0672
STAIR_p_TCGA_Batch7_Affx_N_GenomeWideSNP_6_B03_238382	2	203310351	243089456	25275	0.0629
STAIR_p_TCGA_Batch7_Affx_N_GenomeWideSNP_6_B05_238386	2	146877806	243089456	59172	0.0332
STAIR_p_TCGA_Batch7_Affx_N_GenomeWideSNP_6_B07_238390	2	196939555	243089456	29026	0.0391
STAIR_p_TCGA_Batch7_Affx_N_GenomeWideSNP_6_B10_238396	2	209551939	215098897	3496	-0.0269
STAIR_p_TCGA_Batch7_Affx_N_GenomeWideSNP_6_B12_238400	2	208360146	220125273	7482	0.1042
STAIR_p_TCGA_Batch7_Affx_N_GenomeWideSNP_6_C01_238402	2	211408774	213385622	1393	0.1639
	2	213386075	213388617	4	-0.5211
	2	213388707	213615235	168	0.1425
STAIR_p_TCGA_Batch7_Affx_N_GenomeWideSNP_6_C03_238406	2	208359560	226074567	11531	0.0049
STAIR_p_TCGA_Batch7_Affx_N_GenomeWideSNP_6_C10_238420	2	146877806	235509466	54491	0.0898
STAIR_p_TCGA_Batch7_Affx_N_GenomeWideSNP_6_D01_238426	2	208359149	218504762	6663	0.0286
STAIR_p_TCGA_Batch7_Affx_N_GenomeWideSNP_6_D03_238430	2	207936020	243089456	22464	0.0603
STAIR_p_TCGA_Batch7_Affx_N_GenomeWideSNP_6_D05_238434	2	185467914	243089456	35317	0.1015
STAIR_p_TCGA_Batch7_Affx_N_GenomeWideSNP_6_D08_238440	2	146865369	213181322	40086	-0.0074
	2	213186549	213190384	15	-1.2825
	2	213190690	231174420	11774	-0.0058
STAIR_p_TCGA_Batch7_Affx_N_GenomeWideSNP_6_D10_238444	2	208350319	213181322	3063	0.1478
	2	213186549	213191812	24	-0.6953
	2	213191825	243089456	19083	0.1319
STAIR_p_TCGA_Batch7_Affx_N_GenomeWideSNP_6_D11_238446	2	185325519	233238239	29163	-0.1563
STAIR_p_TCGA_Batch7_Affx_N_GenomeWideSNP_6_E01_238450	2	181042370	243089456	38164	-0.0143
STAIR_p_TCGA_Batch7_Affx_N_GenomeWideSNP_6_E03_238454	2	195701846	213181322	10627	0.0478
	2	213186549	213191825	25	-0.7557
	2	213192126	243089456	19071	0.0569
STAIR_p_TCGA_Batch7_Affx_N_GenomeWideSNP_6_E06_238460	2	208359519	243089456	22104	0.0599
STAIR_p_TCGA_Batch7_Affx_N_GenomeWideSNP_6_E08_238464	2	164646642	213187203	29429	0.1487
	2	213187256	213191418	20	-0.8311
	2	213191725	243089456	19052	0.1301
STAIR_p_TCGA_Batch7_Affx_N_GenomeWideSNP_6_F12_238496	2	141809227	214539079	44040	0.0613
STAIR_p_TCGA_Batch7_Affx_N_GenomeWideSNP_6_G01_238498	2	185777265	243089456	35186	0.0355
TOUSE_p_TCGAaffxB9_10a_N_GenomeWideSNP_6_E11_396988	2	208359476	220358586	7610	0.0848
TOUSE_p_TCGAaffxB9_10a_N_GenomeWideSNP_6_F01_396976	2	203315473	229888822	17144	0.1147
TOUSE_p_TCGAaffxB9_10a_N_GenomeWideSNP_6_F03_396980	2	208359476	214147112	3751	0.0601
TOUSE_p_TCGAaffxB9_10a_N_GenomeWideSNP_6_F06_396974	2	195914706	243089456	29621	0.0087
TOUSE_p_TCGAaffxB9_10a_N_GenomeWideSNP_6_F08_396962	2	173962952	243089456	42730	0.0126
TOUSE_p_TCGAaffxB9_10a_N_GenomeWideSNP_6_F09_396960	2	208359560	229759479	13901	0.0104
TOUSE_p_TCGAaffxB9_10a_N_GenomeWideSNP_6_F11_396964	2	180422137	243089456	38627	-0.0053
TOUSE_p_TCGAaffxB9_10a_N_GenomeWideSNP_6_G02_396956	2	180425643	227248817	28752	-0.0681
TOUSE_p_TCGAaffxB9_10a_N_GenomeWideSNP_6_G04_396944	2	208359476	212463385	2554	0.014
	2	212464224	212464921	2	-1.097
	2	212470227	214539079	1378	0.0191
TOUSE_p_TCGAaffxB9_10a_N_GenomeWideSNP_6_G06_396948	2	208359476	243089456	22149	0.0538
TOUSE_p_TCGAaffxB9_10a_N_GenomeWideSNP_6_G07_396950	2	146877806	243089456	59172	-0.0526
TOUSE_p_TCGAaffxB9_10a_N_GenomeWideSNP_6_G09_396938	2	203311713	213164792	6170	0.0051
	2	213165227	213187272	27	0.3541
	2	213188013	214152451	705	-0.0027
TOUSE_p_TCGAaffxB9_10a_N_GenomeWideSNP_6_G12_396928	2	209563606	226074567	10758	0.0385
TOUSE_p_TCGAaffxB9_10a_N_GenomeWideSNP_6_H02_396932	2	208362295	229227594	13567	0.0146
TOUSE_p_TCGAaffxB9_10a_N_GenomeWideSNP_6_H03_396934	2	208358949	227342038	12347	0.0197
TOUSE_p_TCGAaffxB9_10a_N_GenomeWideSNP_6_H07_397002	2	211983943	213155997	827	-0.0101
	2	213157866	213181322	34	0.2476
	2	213186549	213191825	25	-0.8088
	2	213192126	230127558	11128	0.0147
TOUSE_p_TCGAaffxB9_10a_N_GenomeWideSNP_6_H10_396996	2	209247384	238827934	19265	0.0158
TOUSE_p_TCGAaffxB9_10a_N_GenomeWideSNP_6_H12_396992	2	208359476	213181322	3045	0.3632
	2	213186549	213191825	25	-1.0056
	2	213192126	239751204	17297	0.3425
TRIBE_p_TCGAaffx_B1_2_GBM_Nsp_GenomeWideSNP_6_A01_155716	2	208360146	213181322	3038	0.1779
	2	213186549	213191825	25	-0.6615
	2	213192126	243089456	19083	0.1529
TRIBE_p_TCGAaffx_B1_2_GBM_Nsp_GenomeWideSNP_6_A05_155780	2	184093998	236771407	32518	0.0534
TRIBE_p_TCGAaffx_B1_2_GBM_Nsp_GenomeWideSNP_6_A07_155812	2	208359476	213385517	3202	0.0709
	2	213385622	213386075	2	-3.01
	2	213387563	241453879	18236	0.0552
TRIBE_p_TCGAaffx_B1_2_GBM_Nsp_GenomeWideSNP_6_A09_155844	2	193366879	227237862	20988	0.1599
TRIBE_p_TCGAaffx_B1_2_GBM_Nsp_GenomeWideSNP_6_A11_155876	2	196680049	242482553	28966	0.0575
TRIBE_p_TCGAaffx_B1_2_GBM_Nsp_GenomeWideSNP_6_B03_155750	2	209060563	218199833	6019	0.1499
TRIBE_p_TCGAaffx_B1_2_GBM_Nsp_GenomeWideSNP_6_B05_155782	2	208360222	243089456	22145	0.1318
TRIBE_p_TCGAaffx_B1_2_GBM_Nsp_GenomeWideSNP_6_B07_155814	2	203298794	243089456	25323	0.0827
TRIBE_p_TCGAaffx_B1_2_GBM_Nsp_GenomeWideSNP_6_B09_155846	2	208359336	243089456	22142	0.0397
TRIBE_p_TCGAaffx_B1_2_GBM_Nsp_GenomeWideSNP_6_B11_155878	2	205212318	215095805	6404	0.0937
TRIBE_p_TCGAaffx_B1_2_GBM_Nsp_GenomeWideSNP_6_C01_155720	2	211413759	231907961	13449	0.0567
TRIBE_p_TCGAaffx_B1_2_GBM_Nsp_GenomeWideSNP_6_C03_155752	2	146877806	243089456	59153	0.0115
TRIBE_p_TCGAaffx_B1_2_GBM_Nsp_GenomeWideSNP_6_C05_155784	2	209058397	213158953	2604	-0.0267
	2	213162168	213191812	54	0.2497
	2	213191825	225786241	8234	-0.0273
TRIBE_p_TCGAaffx_B1_2_GBM_Nsp_GenomeWideSNP_6_C09_155848	2	98162189	243089456	88659	0.0063
TRIBE_p_TCGAaffx_B1_2_GBM_Nsp_GenomeWideSNP_6_C11_155880	2	208359476	227342038	12336	0.0518
TRIBE_p_TCGAaffx_B1_2_GBM_Nsp_GenomeWideSNP_6_D03_155754	2	208359336	213187203	3045	0.0872
	2	213187256	213192126	24	-0.5511
	2	213192158	243089456	19079	0.0511
TRIBE_p_TCGAaffx_B1_2_GBM_Nsp_GenomeWideSNP_6_D05_155786	2	203313482	243089456	25291	0.0295
TRIBE_p_TCGAaffx_B1_2_GBM_Nsp_GenomeWideSNP_6_D07_155818	2	209660563	242915466	21169	0.018
TRIBE_p_TCGAaffx_B1_2_GBM_Nsp_GenomeWideSNP_6_D09_155850	2	208360146	213369618	3186	0.0426
	2	213370362	213370702	2	-3.0898
	2	213372988	233227833	12684	0.0269
TRIBE_p_TCGAaffx_B1_2_GBM_Nsp_GenomeWideSNP_6_D11_155882	2	132280836	243089456	68256	-0.0606
TRIBE_p_TCGAaffx_B1_2_GBM_Nsp_GenomeWideSNP_6_E01_155724	2	208359519	239959240	20439	-0.0232
TRIBE_p_TCGAaffx_B1_2_GBM_Nsp_GenomeWideSNP_6_E03_155756	2	207574944	242486349	22488	0.019
TRIBE_p_TCGAaffx_B1_2_GBM_Nsp_GenomeWideSNP_6_E07_155820	2	180421512	239943551	36899	0.0655
TRIBE_p_TCGAaffx_B1_2_GBM_Nsp_GenomeWideSNP_6_E11_155884	2	203314892	242771411	25118	-0.0206
TRIBE_p_TCGAaffx_B1_2_GBM_Nsp_GenomeWideSNP_6_F01_155726	2	203309897	233294239	19099	0.0315
TRIBE_p_TCGAaffx_B1_2_GBM_Nsp_GenomeWideSNP_6_F03_155758	2	208360268	213186549	3034	-0.1257
	2	213187203	213192126	25	-0.8326
	2	213192158	233294239	12865	-0.1411
TRIBE_p_TCGAaffx_B1_2_GBM_Nsp_GenomeWideSNP_6_F05_155790	2	208359560	240317966	20653	0.0137
TRIBE_p_TCGAaffx_B1_2_GBM_Nsp_GenomeWideSNP_6_F07_155822	2	203314892	233007150	18919	0.006
TRIBE_p_TCGAaffx_B1_2_GBM_Nsp_GenomeWideSNP_6_F09_155854	2	208360146	227248817	12266	-0.1242
TRIBE_p_TCGAaffx_B1_2_GBM_Nsp_GenomeWideSNP_6_F11_155886	2	186890122	243089456	34603	0.1057
TRIBE_p_TCGAaffx_B1_2_GBM_Nsp_GenomeWideSNP_6_G01_155728	2	146866798	243089456	59145	0.0265
TRIBE_p_TCGAaffx_B1_2_GBM_Nsp_GenomeWideSNP_6_G03_155760	2	208359476	229757006	13889	0.0995
TRIBE_p_TCGAaffx_B1_2_GBM_Nsp_GenomeWideSNP_6_G05_155792	2	203314892	242783396	25141	0.0147
TRIBE_p_TCGAaffx_B1_2_GBM_Nsp_GenomeWideSNP_6_G07_155824	2	146877806	243089456	59122	0.0391
TRIBE_p_TCGAaffx_B1_2_GBM_Nsp_GenomeWideSNP_6_G09_155856	2	208359796	213187203	3041	0.0724
	2	213187256	213191825	23	-0.7919
	2	213192126	243089456	19079	0.048
TRIBE_p_TCGAaffx_B1_2_GBM_Nsp_GenomeWideSNP_6_H01_155730	2	185124989	243089456	35626	0.0846
TRIBE_p_TCGAaffx_B1_2_GBM_Nsp_GenomeWideSNP_6_H03_155762	2	208359560	226074931	11532	0.0706
TRIBE_p_TCGAaffx_B1_2_GBM_Nsp_GenomeWideSNP_6_H05_155794	2	159963287	243089456	51321	0.0275
TRIBE_p_TCGAaffx_B1_2_GBM_Nsp_GenomeWideSNP_6_H07_155826	2	203313482	243089456	25296	0.0789
TRIBE_p_TCGAaffx_B1_2_GBM_Nsp_GenomeWideSNP_6_H09_155858	2	163760674	217616062	32905	0.1629
WHERE_p_TCGA_GBMBatch16_SNP_S_GenomeWideSNP_6_A01_464786	2	208359476	213186549	3046	0.0082
	2	213187203	213190035	8	-7.4354
	2	213190120	213191812	15	-2.272
	2	213191825	227342038	9274	0.0249
WHERE_p_TCGA_GBMBatch16_SNP_S_GenomeWideSNP_6_A02_464782	2	186918007	233235956	28372	0.0795
WHERE_p_TCGA_GBMBatch16_SNP_S_GenomeWideSNP_6_A03_464778	2	208360222	213877075	3548	0.0823
WHERE_p_TCGA_GBMBatch16_SNP_S_GenomeWideSNP_6_A04_464774	2	208359476	242958547	22058	0.0146
WHERE_p_TCGA_GBMBatch16_SNP_S_GenomeWideSNP_6_A05_464746	2	184808589	228240198	26640	0.0202
WHERE_p_TCGA_GBMBatch16_SNP_S_GenomeWideSNP_6_A06_464742	2	208088987	233294239	16136	-0.25
WHERE_p_TCGA_GBMBatch16_SNP_S_GenomeWideSNP_6_B01_464866	2	194702314	234645186	24866	0.2027
WHERE_p_TCGA_GBMBatch16_SNP_S_GenomeWideSNP_6_B02_464864	2	208350319	233931821	16363	0.0799
WHERE_p_TCGA_GBMBatch16_SNP_S_GenomeWideSNP_6_B03_464862	2	203310351	213158953	6167	0.0256
	2	213162168	213187256	33	0.3723
	2	213187272	213372988	152	0.0336
WHERE_p_TCGA_GBMBatch16_SNP_S_GenomeWideSNP_6_B04_464860	2	170639925	213186549	25737	0.0482
	2	213187203	213191812	23	-0.8018
	2	213191825	243089456	19085	0.0629
WHERE_p_TCGA_GBMBatch16_SNP_S_GenomeWideSNP_6_B05_464874	2	208359476	242783396	22008	0.029
WHERE_p_TCGA_GBMBatch16_SNP_S_GenomeWideSNP_6_B06_464872	2	180421512	243089456	38631	-0.0821
WHERE_p_TCGA_GBMBatch16_SNP_S_GenomeWideSNP_6_C01_464890	2	208359476	213662939	3398	-0.0984
WHERE_p_TCGA_GBMBatch16_SNP_S_GenomeWideSNP_6_C02_464888	2	208359476	227248817	12283	0.1466
WHERE_p_TCGA_GBMBatch16_SNP_S_GenomeWideSNP_6_C03_464886	2	208359519	232408269	15509	0.3086
WHERE_p_TCGA_GBMBatch16_SNP_S_GenomeWideSNP_6_C04_464884	2	208360146	213369618	3192	0.049
	2	213370362	213370702	2	-2.9722
	2	213372988	213387563	10	-0.2053
	2	213387900	243089456	18950	0.0432
WHERE_p_TCGA_GBMBatch16_SNP_S_GenomeWideSNP_6_C05_464896	2	208360146	243089456	22151	0.0181
WHERE_p_TCGA_GBMBatch16_SNP_S_GenomeWideSNP_6_C06_464898	2	184580950	243089456	36014	0.063
WHERE_p_TCGA_GBMBatch16_SNP_S_GenomeWideSNP_6_D01_464912	2	203904140	240318755	23583	0.0482
WHERE_p_TCGA_GBMBatch16_SNP_S_GenomeWideSNP_6_D02_464914	2	185325519	232685865	28918	0.0773
WHERE_p_TCGA_GBMBatch16_SNP_S_GenomeWideSNP_6_D03_464908	2	203314892	243089456	25297	-0.0768
WHERE_p_TCGA_GBMBatch16_SNP_S_GenomeWideSNP_6_D04_464910	2	146877806	227973623	49800	0.0658
WHERE_p_TCGA_GBMBatch16_SNP_S_GenomeWideSNP_6_D05_464920	2	130205544	229262292	60680	0.0641
WHERE_p_TCGA_GBMBatch16_SNP_S_GenomeWideSNP_6_D06_464922	2	208359476	213158820	3014	-0.0008
	2	213158953	213187203	33	0.3199
	2	213187256	243089456	19112	-0.0126
WHERE_p_TCGA_GBMBatch16_SNP_S_GenomeWideSNP_6_E01_464806	2	98162189	243089456	88776	-0.0154
WHERE_p_TCGA_GBMBatch16_SNP_S_GenomeWideSNP_6_E02_464804	2	183116652	234879045	31668	0.0408
WHERE_p_TCGA_GBMBatch16_SNP_S_GenomeWideSNP_6_E03_464810	2	208359476	213186549	3045	0.0416
	2	213187203	213191812	23	-0.929
	2	213191825	216104448	1853	0.0454
WHERE_p_TCGA_GBMBatch16_SNP_S_GenomeWideSNP_6_E04_464808	2	184577248	243089456	36009	-0.0126
WHERE_p_TCGA_GBMBatch16_SNP_S_GenomeWideSNP_6_E05_464814	2	146877806	243089456	59193	0.0355
WHERE_p_TCGA_GBMBatch16_SNP_S_GenomeWideSNP_6_E06_464812	2	195466491	215542673	12296	0.298
WHERE_p_TCGA_GBMBatch16_SNP_S_GenomeWideSNP_6_F01_464828	2	208350319	242958173	22073	0.0729
WHERE_p_TCGA_GBMBatch16_SNP_S_GenomeWideSNP_6_F02_464830	2	203549011	213322908	6228	0.0552
	2	213323112	213323124	2	-2.5155
	2	213324445	227342966	9171	0.0637
WHERE_p_TCGA_GBMBatch16_SNP_S_GenomeWideSNP_6_F03_464832	2	146877806	213186549	40077	0.0632
	2	213187203	213190035	8	-7.1936
	2	213190120	213191825	16	-1.9712
	2	213192126	213194322	15	0.3527
	2	213198447	243089456	19071	0.0618
WHERE_p_TCGA_GBMBatch16_SNP_S_GenomeWideSNP_6_F04_464834	2	208358287	243089456	22163	0.0788
WHERE_p_TCGA_GBMBatch16_SNP_S_GenomeWideSNP_6_F05_464836	2	146881437	243089456	59174	-0.0057
WHERE_p_TCGA_GBMBatch16_SNP_S_GenomeWideSNP_6_F06_464838	2	146866934	243089456	59190	0.0686
WHERE_p_TCGA_GBMBatch16_SNP_S_GenomeWideSNP_6_G01_464852	2	205973522	213186549	4630	0.0775
	2	213187203	213191812	23	-0.7686
	2	213191825	213203411	19	0.4378
	2	213204955	242938493	18939	0.0876
WHERE_p_TCGA_GBMBatch16_SNP_S_GenomeWideSNP_6_G02_464854	2	146877806	233288749	52995	0.1158
WHERE_p_TCGA_GBMBatch16_SNP_S_GenomeWideSNP_6_G03_464856	2	146877806	243089456	59183	-0.0554
WHERE_p_TCGA_GBMBatch16_SNP_S_GenomeWideSNP_6_G04_464858	2	202169929	213164466	6804	0.0064
	2	213164561	213198447	66	0.2698
	2	213198986	238363134	16405	-0.0158
WHERE_p_TCGA_GBMBatch16_SNP_S_GenomeWideSNP_6_G05_464760	2	180421746	213662939	19867	0.0554
WHERE_p_TCGA_GBMBatch16_SNP_S_GenomeWideSNP_6_G06_464756	2	184808589	213181322	16742	0.0468
	2	213186549	213191812	24	-0.8356
	2	213191825	243089456	19088	0.0577
WHERE_p_TCGA_GBMBatch16_SNP_S_GenomeWideSNP_6_H01_464784	2	208359560	229757006	13902	0.0413
WHERE_p_TCGA_GBMBatch16_SNP_S_GenomeWideSNP_6_H02_464780	2	204957860	213158953	5360	0.0378
	2	213162168	213193098	66	0.3608
	2	213193120	216786534	2315	0.0356
WHERE_p_TCGA_GBMBatch16_SNP_S_GenomeWideSNP_6_H03_464776	2	208359476	230875782	14663	0.1566
WHERE_p_TCGA_GBMBatch16_SNP_S_GenomeWideSNP_6_H04_464772	2	180421512	213181322	19505	-0.1923
	2	213186549	213190035	9	-2.2379
	2	213190120	213191825	16	-1.0986
	2	213192126	242476987	18861	-0.1804
WHERE_p_TCGA_GBMBatch16_SNP_S_GenomeWideSNP_6_H05_464770	2	146881437	213181322	40029	0.0229
	2	213186549	213191725	23	-0.7468
	2	213191812	243089456	19063	0.0245

## Sheet: TCGA_nrg1
File Name	Chromosome	Start Location	End Location	Num_Probes	Segment Mean
COTES_p_TCGAaffxB8_9a_S_GenomeWideSNP_6_A03_292900	8	16283341	98995892	50117	-0.405
COTES_p_TCGAaffxB8_9a_S_GenomeWideSNP_6_A03_292904	8	14286552	40182117	18413	0.0861
COTES_p_TCGAaffxB8_9a_S_GenomeWideSNP_6_A03_292908	8	14286552	39230325	17762	-0.0661
COTES_p_TCGAaffxB8_9a_S_GenomeWideSNP_6_A03_292912	8	24991394	32685768	5448	-0.0246
COTES_p_TCGAaffxB8_9a_S_GenomeWideSNP_6_A03_292918	8	24984333	39230659	9045	0.0963
COTES_p_TCGAaffxB8_9a_S_GenomeWideSNP_6_A03_292922	8	7335009	40771996	24166	0.0151
COTES_p_TCGAaffxB8_9a_S_GenomeWideSNP_6_A03_292926	8	24984250	39230659	9047	0.0795
COTES_p_TCGAaffxB8_9a_S_GenomeWideSNP_6_A03_292930	8	24991127	39230659	9042	0.0323
COTES_p_TCGAaffxB8_9a_S_GenomeWideSNP_6_A03_292936	8	12242529	115631436	63563	0.1383
COTES_p_TCGAaffxB8_9a_S_GenomeWideSNP_6_A03_292940	8	24984069	50435277	13345	0.0922
COTES_p_TCGAaffxB8_9a_S_GenomeWideSNP_6_A03_292944	8	24991127	39230659	9041	-0.0717
COTES_p_TCGAaffxB8_9a_S_GenomeWideSNP_6_A03_292950	8	25415450	39230659	8723	0.0417
COTES_p_TCGAaffxB8_9a_S_GenomeWideSNP_6_A03_292954	8	27764994	38051694	6231	-0.6608
COTES_p_TCGAaffxB8_9a_S_GenomeWideSNP_6_A03_292958	8	18271387	146298155	79273	0.0307
COTES_p_TCGAaffxB8_9a_S_GenomeWideSNP_6_A03_292962	8	24991104	39230659	9020	-0.3306
COTES_p_TCGAaffxB8_9a_S_GenomeWideSNP_6_A03_292966	8	24991104	38313182	8554	0.0662
COTES_p_TCGAaffxB8_9a_S_GenomeWideSNP_6_A03_292970	8	24984333	40771996	10178	0.095
COTES_p_TCGAaffxB8_9a_S_GenomeWideSNP_6_A03_292974	8	29347498	40184225	6538	-0.0556
COTES_p_TCGAaffxB8_9a_S_GenomeWideSNP_6_A03_292978	8	24991104	39230659	9044	0.0586
COTES_p_TCGAaffxB8_9a_S_GenomeWideSNP_6_A03_292982	8	24984333	39230659	9043	0.0024
COTES_p_TCGAaffxB8_9a_S_GenomeWideSNP_6_A03_292986	8	27399518	38317918	6703	0.0476
COTES_p_TCGAaffxB8_9a_S_GenomeWideSNP_6_A03_292990	8	24991104	39230659	9042	0.0586
COTES_p_TCGAaffxB8_9a_S_GenomeWideSNP_6_A03_292994	8	24984156	112294466	51191	0.0337
COTES_p_TCGAaffxB8_9a_S_GenomeWideSNP_6_A03_292998	8	24991104	104627423	46575	0.0517
COTES_p_TCGAaffxB8_9a_S_GenomeWideSNP_6_A03_293002	8	24991408	40182117	9684	0.0774
COTES_p_TCGAaffxB8_9a_S_GenomeWideSNP_6_A03_293006	8	24984069	39230659	9049	0.0181
COTES_p_TCGAaffxB8_9a_S_GenomeWideSNP_6_A03_293010	8	32441651	38314521	3312	0.1112
COTES_p_TCGAaffxB8_9a_S_GenomeWideSNP_6_A03_293014	8	7154067	39230659	23102	0.0353
FALLS_p_TCGAaffxB4_1_GenomeWideSNP_6_A06_190528	8	8388307	39230659	20666	0.0007
FALLS_p_TCGAaffxB4_1_GenomeWideSNP_6_A08_190532	8	24991763	40771513	9257	0.043
FALLS_p_TCGAaffxB4_1_GenomeWideSNP_6_A10_190536	8	24991104	39260997	8241	-0.3184
FALLS_p_TCGAaffxB4_1_GenomeWideSNP_6_A12_190540	8	24984141	39230659	8250	0.0393
FALLS_p_TCGAaffxB4_1_GenomeWideSNP_6_B02_190544	8	2270328	39230659	26820	0.0645
FALLS_p_TCGAaffxB4_1_GenomeWideSNP_6_B05_190550	8	16274424	112291494	52562	0.0211
FALLS_p_TCGAaffxB4_1_GenomeWideSNP_6_B07_190554	8	7844585	40771513	22006	0.0294
FALLS_p_TCGAaffxB4_1_GenomeWideSNP_6_B07_190562	8	24984069	40183797	8821	0.094
FALLS_p_TCGAaffxB4_1_GenomeWideSNP_6_B07_190564	8	24979904	40771513	9283	0.0901
FALLS_p_TCGAaffxB4_1_GenomeWideSNP_6_B07_190572	8	24991289	35881526	6611	-0.1493
FALLS_p_TCGAaffxB4_1_GenomeWideSNP_6_B07_190576	8	24991235	146298155	67101	-0.033
FALLS_p_TCGAaffxB4_1_GenomeWideSNP_6_B07_190580	8	18858727	39230659	12468	0.0591
FALLS_p_TCGAaffxB4_1_GenomeWideSNP_6_B07_190584	8	24984156	38382037	7889	0.2215
FALLS_p_TCGAaffxB4_1_GenomeWideSNP_6_B07_190588	8	24984156	39230659	8251	0.0954
FALLS_p_TCGAaffxB4_1_GenomeWideSNP_6_B07_190592	8	24991810	39225740	8232	0.0304
FALLS_p_TCGAaffxB4_1_GenomeWideSNP_6_B07_190594	8	24991274	36367642	6856	0.0396
FALLS_p_TCGAaffxB4_1_GenomeWideSNP_6_B07_190598	8	24984069	39230183	8238	0.0237
FALLS_p_TCGAaffxB4_1_GenomeWideSNP_6_B07_190602	8	24984156	83667109	30912	0.0409
FALLS_p_TCGAaffxB4_1_GenomeWideSNP_6_B07_190606	8	24991274	39225740	8230	0.1039
FALLS_p_TCGAaffxB4_1_GenomeWideSNP_6_B07_190612	8	24984069	39230659	8238	0.0576
FALLS_p_TCGAaffxB4_1_GenomeWideSNP_6_E02_190616	8	24979285	39230659	8265	0.0942
FALLS_p_TCGAaffxB4_1_GenomeWideSNP_6_E04_190620	8	32441651	39230659	3402	0.0206
FALLS_p_TCGAaffxB4_1_GenomeWideSNP_6_E08_190628	8	24979904	39230659	8263	0.0127
FALLS_p_TCGAaffxB4_1_GenomeWideSNP_6_E10_190632	8	16273987	112291494	52676	0.0812
FALLS_p_TCGAaffxB4_1_GenomeWideSNP_6_E12_190636	8	26571980	39230659	7119	0.0395
FALLS_p_TCGAaffxB4_1_GenomeWideSNP_6_F02_190640	8	24984069	39230659	8255	-0.0029
FALLS_p_TCGAaffxB4_1_GenomeWideSNP_6_F03_190642	8	24991235	39230659	8246	0.01
FALLS_p_TCGAaffxB4_1_GenomeWideSNP_6_F05_190646	8	24991104	39230183	8245	0.1095
FALLS_p_TCGAaffxB4_1_GenomeWideSNP_6_F06_190648	8	24984333	34637923	6039	0.154
FALLS_p_TCGAaffxB4_1_GenomeWideSNP_6_F08_190652	8	28091066	46940477	8441	0.0021
FALLS_p_TCGAaffxB4_1_GenomeWideSNP_6_F12_190660	8	24991235	39230659	8238	-0.344
FALLS_p_TCGAaffxB4_1_GenomeWideSNP_6_G02_190664	8	24979904	40771513	9283	0.0901
FALLS_p_TCGAaffxB4_1_GenomeWideSNP_6_G04_190668	8	6040505	39319213	22247	0.0169
FALLS_p_TCGAaffxB4_1_GenomeWideSNP_6_G06_190672	8	24991104	39230659	8248	0.0685
FALLS_p_TCGAaffxB4_1_GenomeWideSNP_6_G10_190680	8	19108472	39230659	12265	0.0109
FALLS_p_TCGAaffxB4_1_GenomeWideSNP_6_G12_190684	8	24984141	39461121	8331	-0.0724
FALLS_p_TCGAaffxB4_1_GenomeWideSNP_6_H01_190688	8	26886807	39230659	6883	0.0269
FALLS_p_TCGAaffxB4_1_GenomeWideSNP_6_H02_190690	8	7798851	39230659	21004	0.021
FALLS_p_TCGAaffxB4_1_GenomeWideSNP_6_H02_190694	8	3598833	39230659	25439	0.0027
FALLS_p_TCGAaffxB4_1_GenomeWideSNP_6_H02_190702	8	24979285	143128774	66247	0.1014
DREES_p_TCGAb_346_347_NSP_GenomeWideSNP_6_A03_1373886	8	24991104	39230659	8982	0.0484
DREES_p_TCGAb_346_347_NSP_GenomeWideSNP_6_A05_1373848	8	24984333	39230659	8988	0.1681
DREES_p_TCGAb_346_347_NSP_GenomeWideSNP_6_A09_1373934	8	23407871	123060846	58901	0.0232
DREES_p_TCGAb_346_347_NSP_GenomeWideSNP_6_A11_1373902	8	24204531	95558115	41323	0.0122
GHATS_p_TCGAaffx_B3_GBM_GenomeWideSNP_6_A05_160150	8	24984156	39230183	9021	0.0424
GHATS_p_TCGAaffx_B3_GBM_GenomeWideSNP_6_A08_160198	8	12260927	39230659	19448	0.0104
GHATS_p_TCGAaffx_B3_GBM_GenomeWideSNP_6_A12_160262	8	24991104	64848636	22629	0.0218
GHATS_p_TCGAaffx_B3_GBM_GenomeWideSNP_6_B01_160088	8	16278695	39230659	15890	0.0222
GHATS_p_TCGAaffx_B3_GBM_GenomeWideSNP_6_B08_160200	8	24984069	39230659	9012	0.0027
GHATS_p_TCGAaffx_B3_GBM_GenomeWideSNP_6_B09_160216	8	24991394	38312917	8484	-0.0048
GHATS_p_TCGAaffx_B3_GBM_GenomeWideSNP_6_C02_160106	8	24991104	85257989	34890	0.1315
GHATS_p_TCGAaffx_B3_GBM_GenomeWideSNP_6_C03_160122	8	24984069	32685768	5444	0.0107
GHATS_p_TCGAaffx_B3_GBM_GenomeWideSNP_6_C10_160234	8	24991235	115844268	52857	-0.0733
GHATS_p_TCGAaffx_B3_GBM_GenomeWideSNP_6_C12_160266	8	15902083	39230659	16205	-0.0063
GHATS_p_TCGAaffx_B3_GBM_GenomeWideSNP_6_D04_160140	8	24991235	39230659	9003	0.0344
GHATS_p_TCGAaffx_B3_GBM_GenomeWideSNP_6_D07_160188	8	12260927	40467016	20417	0.0482
GHATS_p_TCGAaffx_B3_GBM_GenomeWideSNP_6_D11_160252	8	29819395	32678866	1965	0.0252
GHATS_p_TCGAaffx_B3_GBM_GenomeWideSNP_6_E01_160094	8	24991235	40771996	10142	-0.0039
GHATS_p_TCGAaffx_B3_GBM_GenomeWideSNP_6_E04_160142	8	11167233	39230659	20063	0.0276
GHATS_p_TCGAaffx_B3_GBM_GenomeWideSNP_6_E06_160174	8	12403053	74224015	38778	0.0085
GHATS_p_TCGAaffx_B3_GBM_GenomeWideSNP_6_E08_160206	8	24991127	34720491	6599	0.0132
GLAZY_p_TCGA_B20_SNP_N_GenomeWideSNP_6_A01_517704	8	24984333	38312792	8549	0
GLAZY_p_TCGA_B20_SNP_N_GenomeWideSNP_6_A05_517786	8	24991776	33170622	5748	0.0312
GLAZY_p_TCGA_B20_SNP_N_GenomeWideSNP_6_A06_517734	8	24984069	39230659	9051	0.0039
GLAZY_p_TCGA_B20_SNP_N_GenomeWideSNP_6_B01_517790	8	12552834	38298647	18880	-0.7357
GLAZY_p_TCGA_B20_SNP_N_GenomeWideSNP_6_B02_517696	8	24991776	39225740	9031	0.7244
GLAZY_p_TCGA_B20_SNP_N_GenomeWideSNP_6_B03_517742	8	31115340	60989436	15983	0.0091
GLAZY_p_TCGA_B20_SNP_N_GenomeWideSNP_6_B04_517726	8	14510405	39230659	17542	0.061
GLAZY_p_TCGA_B20_SNP_N_GenomeWideSNP_6_B05_517694	8	26568110	39230659	7838	0.1109
GLAZY_p_TCGA_B20_SNP_N_GenomeWideSNP_6_B06_517776	8	24991763	32678866	5446	0.0076
GLAZY_p_TCGA_B20_SNP_N_GenomeWideSNP_6_C01_517756	8	24984250	39230659	9049	-0.0213
GLAZY_p_TCGA_B20_SNP_N_GenomeWideSNP_6_C02_517772	8	24984250	39230659	9047	0.0312
GLAZY_p_TCGA_B20_SNP_N_GenomeWideSNP_6_C03_517876	8	24991127	39230659	9044	0.0841
GLAZY_p_TCGA_B20_SNP_N_GenomeWideSNP_6_C04_517840	8	16278695	32683098	12355	0.0509
GLAZY_p_TCGA_B20_SNP_N_GenomeWideSNP_6_C05_517860	8	31254	40183805	31550	0.0648
GLAZY_p_TCGA_B20_SNP_N_GenomeWideSNP_6_C06_517874	8	18271387	39230659	14167	0.0532
GLAZY_p_TCGA_B20_SNP_N_GenomeWideSNP_6_D01_517766	8	32441651	38312917	3301	0.0502
GLAZY_p_TCGA_B20_SNP_N_GenomeWideSNP_6_D02_517778	8	24991104	38312762	8553	-0.1576
GLAZY_p_TCGA_B20_SNP_N_GenomeWideSNP_6_D03_517724	8	31254	32683965	27345	0.2101
GLAZY_p_TCGA_B20_SNP_N_GenomeWideSNP_6_D04_517878	8	17279862	39230659	15120	0.0109
GLAZY_p_TCGA_B20_SNP_N_GenomeWideSNP_6_D06_517826	8	24991763	32678715	5444	0.1184
GLAZY_p_TCGA_B20_SNP_N_GenomeWideSNP_6_E02_517760	8	24984069	38312762	8561	0.0095
GLAZY_p_TCGA_B20_SNP_N_GenomeWideSNP_6_E03_517862	8	22474666	39230659	10788	0.0043
GLAZY_p_TCGA_B20_SNP_N_GenomeWideSNP_6_E04_517856	8	26484242	40771996	9024	-0.1783
GLAZY_p_TCGA_B20_SNP_N_GenomeWideSNP_6_E05_517732	8	24991104	85268666	34947	0.0584
GLAZY_p_TCGA_B20_SNP_N_GenomeWideSNP_6_E06_517800	8	26568110	39214655	7829	0.1163
GLAZY_p_TCGA_B20_SNP_N_GenomeWideSNP_6_F01_517814	8	24991104	38317049	8568	0.0871
GLAZY_p_TCGA_B20_SNP_N_GenomeWideSNP_6_F02_517748	8	24991104	34368165	6416	0.0269
GLAZY_p_TCGA_B20_SNP_N_GenomeWideSNP_6_F03_517718	8	24991104	39230659	9044	-0.1257
GLAZY_p_TCGA_B20_SNP_N_GenomeWideSNP_6_F04_517842	8	24976675	50441046	13357	0.0243
GLAZY_p_TCGA_B20_SNP_N_GenomeWideSNP_6_F05_517810	8	26880682	36072902	5849	0.1032
GLAZY_p_TCGA_B20_SNP_N_GenomeWideSNP_6_F06_517698	8	24984250	146298155	74144	0.0652
GLAZY_p_TCGA_B20_SNP_N_GenomeWideSNP_6_G01_517740	8	24979929	34368165	6425	0.0108
GLAZY_p_TCGA_B20_SNP_N_GenomeWideSNP_6_G02_517710	8	24984069	50878647	13598	0.0682
GLAZY_p_TCGA_B20_SNP_N_GenomeWideSNP_6_G03_517728	8	24991235	39230659	9044	0.0227
GLAZY_p_TCGA_B20_SNP_N_GenomeWideSNP_6_G04_517824	8	25594276	38312792	8103	0.1159
GLAZY_p_TCGA_B20_SNP_N_GenomeWideSNP_6_G05_517750	8	12838801	39225740	19179	-0.1884
GLAZY_p_TCGA_B20_SNP_N_GenomeWideSNP_6_G06_517792	8	25595232	38312917	8105	0.2871
GLAZY_p_TCGA_B20_SNP_N_GenomeWideSNP_6_H01_517702	8	24991810	38312917	8547	0.2634
GLAZY_p_TCGA_B20_SNP_N_GenomeWideSNP_6_H02_517758	8	24991289	39362946	9090	0.0313
GLAZY_p_TCGA_B20_SNP_N_GenomeWideSNP_6_H03_517846	8	26741668	32678715	4063	-0.8955
GLAZY_p_TCGA_B20_SNP_N_GenomeWideSNP_6_H04_517818	8	17454160	38312917	14457	0.2148
GLAZY_p_TCGA_B20_SNP_N_GenomeWideSNP_6_H05_517782	8	24984069	39225740	9045	0.4687
GLAZY_p_TCGA_B20_SNP_N_GenomeWideSNP_6_H08_517746	8	24984069	38313182	8566	-0.0055
GLAZY_p_TCGA_B20_SNP_N_GenomeWideSNP_6_H07_517828	8	16278695	39230659	15948	0.0054
INCUS_p_TCGAb3_43_44_45_46_STY_GenomeWideSNP_6_G03_1377750	8	12420090	36068854	17756	0.1029
INCUS_p_TCGAb3_43_44_45_46_STY_GenomeWideSNP_6_G05_1377588	8	13952026	33689155	15005	-0.4743
INCUS_p_TCGAb3_43_44_45_46_STY_GenomeWideSNP_6_G07_1377610	8	24991104	32678866	5436	0.0754
INCUS_p_TCGAb3_43_44_45_46_STY_GenomeWideSNP_6_G09_1377706	8	12322875	32678866	15905	0.1138
INCUS_p_TCGAb3_43_44_45_46_STY_GenomeWideSNP_6_G11_1377632	8	23407871	39230325	10179	0.0894
INCUS_p_TCGAb3_43_44_45_46_STY_GenomeWideSNP_6_H01_1377686	8	13653184	39230659	18334	0.194
KHADI_p_TCGAb79_PlusRedos_SNP_N_GenomeWideSNP_6_A02_729924	8	24984141	39226349	9042	-0.0632
KHADI_p_TCGAb79_PlusRedos_SNP_N_GenomeWideSNP_6_A08_729910	8	21212173	54780174	18639	0.0059
KHADI_p_TCGAb79_PlusRedos_SNP_N_GenomeWideSNP_6_A12_729922	8	17279862	38313151	14632	0.0605
KHADI_p_TCGAb79_PlusRedos_SNP_N_GenomeWideSNP_6_B12_729856	8	12419667	85262883	45470	0.0325
KHADI_p_TCGAb79_PlusRedos_SNP_N_GenomeWideSNP_6_C01_729940	8	28814124	32683965	2585	0.0727
KHADI_p_TCGAb79_PlusRedos_SNP_N_GenomeWideSNP_6_C02_729774	8	26725568	39230659	7661	-0.041
KHADI_p_TCGAb79_PlusRedos_SNP_N_GenomeWideSNP_6_C04_729812	8	24991763	40235887	9747	0.0805
KHADI_p_TCGAb79_PlusRedos_SNP_N_GenomeWideSNP_6_C05_729824	8	24991104	39230659	9041	0.0668
KHADI_p_TCGAb79_PlusRedos_SNP_N_GenomeWideSNP_6_C06_729778	8	12260973	115631436	63525	0.1046
KHADI_p_TCGAb79_PlusRedos_SNP_N_GenomeWideSNP_6_C07_729874	8	18271387	39230325	14155	0.0389
KHADI_p_TCGAb79_PlusRedos_SNP_N_GenomeWideSNP_6_C08_729762	8	24991104	40771996	10173	0.0073
KHADI_p_TCGAb79_PlusRedos_SNP_N_GenomeWideSNP_6_C12_729930	8	12551135	39246675	19451	-0.011
KHADI_p_TCGAb79_PlusRedos_SNP_N_GenomeWideSNP_6_D01_729840	8	31254	39230659	30841	0.2165
KHADI_p_TCGAb79_PlusRedos_SNP_N_GenomeWideSNP_6_D04_729754	8	12034307	39246675	19617	0.1069
KHADI_p_TCGAb79_PlusRedos_SNP_N_GenomeWideSNP_6_D05_729780	8	27193923	40093677	7894	0.0415
KHADI_p_TCGAb79_PlusRedos_SNP_N_GenomeWideSNP_6_D06_729882	8	24984250	47024153	11733	-0.012
KHADI_p_TCGAb79_PlusRedos_SNP_N_GenomeWideSNP_6_D09_729798	8	24991104	95557552	40859	0.034
KHADI_p_TCGAb79_PlusRedos_SNP_N_GenomeWideSNP_6_D10_729860	8	24991104	39230659	9043	0.6051
KHADI_p_TCGAb79_PlusRedos_SNP_N_GenomeWideSNP_6_D11_729928	8	12558929	39230659	19461	0.208
KHADI_p_TCGAb79_PlusRedos_SNP_N_GenomeWideSNP_6_E02_729766	8	14468121	39230659	17598	0.0821
KHADI_p_TCGAb79_PlusRedos_SNP_N_GenomeWideSNP_6_E03_729898	8	24991104	64848636	22750	-0.0086
KHADI_p_TCGAb79_PlusRedos_SNP_N_GenomeWideSNP_6_E04_729850	8	12277278	36367642	17992	0.4015
KHADI_p_TCGAb79_PlusRedos_SNP_N_GenomeWideSNP_6_E05_729854	8	31727061	39230659	4397	0.1211
KHADI_p_TCGAb79_PlusRedos_SNP_N_GenomeWideSNP_6_F03_729918	8	13536020	39213946	18502	0.0709
KHADI_p_TCGAb79_PlusRedos_SNP_N_GenomeWideSNP_6_F04_729834	8	24979962	39230659	9047	0.0577
KHADI_p_TCGAb79_PlusRedos_SNP_N_GenomeWideSNP_6_F05_729832	8	24991104	39230659	9041	0.1577
KHADI_p_TCGAb79_PlusRedos_SNP_N_GenomeWideSNP_6_F09_729794	8	24991408	39230659	9034	0.1026
KHADI_p_TCGAb79_PlusRedos_SNP_N_GenomeWideSNP_6_G02_729776	8	24984223	39230659	9038	0.0694
KHADI_p_TCGAb79_PlusRedos_SNP_N_GenomeWideSNP_6_G09_729926	8	12260927	39230659	19496	-0.5704
KHADI_p_TCGAb79_PlusRedos_SNP_N_GenomeWideSNP_6_H03_729784	8	13600391	63034260	31060	0.2123
KHADI_p_TCGAb79_PlusRedos_SNP_N_GenomeWideSNP_6_H04_729848	8	12260927	39230659	19557	0.1196
KHADI_p_TCGAb79_PlusRedos_SNP_N_GenomeWideSNP_6_H07_729888	8	18866148	40771996	14736	0.0383
MESNE_p_TCGAb_401_02_03_04_05_N_GenomeWideSNP_6_B09_1486954	8	16274424	32685768	12357	0.1735
MESNE_p_TCGAb_401_02_03_04_05_N_GenomeWideSNP_6_B11_1486876	8	24991127	39230325	9042	0.0594
MESNE_p_TCGAb_401_02_03_04_05_N_GenomeWideSNP_6_C01_1486964	8	24979987	32678866	5456	-0.4263
MESNE_p_TCGAb_401_02_03_04_05_N_GenomeWideSNP_6_C03_1486840	8	24984250	39213946	9031	0.0731
MESNE_p_TCGAb_401_02_03_04_05_N_GenomeWideSNP_6_C05_1486812	8	26886807	38288463	7041	0.0635
MESNE_p_TCGAb_401_02_03_04_05_N_GenomeWideSNP_6_C07_1486966	8	24984250	32678715	5454	0.0842
PAGED_p_TCGA_182_OvGBM_SNP_N_GenomeWideSNP_6_A12_896212	8	24984250	39230325	9039	0.003
PAGED_p_TCGA_182_OvGBM_SNP_N_GenomeWideSNP_6_B01_896102	8	24991104	39230325	9036	0.0113
PAGED_p_TCGA_182_OvGBM_SNP_N_GenomeWideSNP_6_C06_896078	8	32441651	39230659	3789	0.1373
PAGED_p_TCGA_182_OvGBM_SNP_N_GenomeWideSNP_6_C07_896168	8	24991104	32962950	5622	-0.226
PAGED_p_TCGA_182_OvGBM_SNP_N_GenomeWideSNP_6_D04_896216	8	21733614	39230659	11110	-0.54
PAGED_p_TCGA_182_OvGBM_SNP_N_GenomeWideSNP_6_D05_896072	8	24991104	39230325	9036	0.0172
PAGED_p_TCGA_182_OvGBM_SNP_N_GenomeWideSNP_6_D06_896124	8	31394672	38312917	4128	0.0283
PAGED_p_TCGA_182_OvGBM_SNP_N_GenomeWideSNP_6_D07_896234	8	16278695	39230659	15935	0.0594
PAGED_p_TCGA_182_OvGBM_SNP_N_GenomeWideSNP_6_D09_896248	8	24991104	36377821	7495	0.0717
PAGED_p_TCGA_182_OvGBM_SNP_N_GenomeWideSNP_6_D12_896088	8	12321897	39230659	19537	0.1867
PAGED_p_TCGA_182_OvGBM_SNP_N_GenomeWideSNP_6_E04_896080	8	16212434	107083817	54928	0.0073
PAGED_p_TCGA_182_OvGBM_SNP_N_GenomeWideSNP_6_E05_896218	8	27758244	40771996	8003	0.0541
PAGED_p_TCGA_182_OvGBM_SNP_N_GenomeWideSNP_6_E06_896086	8	26568110	32678866	4236	0.0805
PAGED_p_TCGA_182_OvGBM_SNP_N_GenomeWideSNP_6_E07_896128	8	24991104	32685768	5449	-0.0012
PULED_p_TCGA_130_157_N_GenomeWideSNP_6_A02_831822	8	24979987	39230659	9040	0.0135
PULED_p_TCGA_130_157_N_GenomeWideSNP_6_A03_831778	8	27310122	39230659	7226	0.0211
PULED_p_TCGA_130_157_N_GenomeWideSNP_6_A04_831716	8	24991104	39230659	9033	0.0699
PULED_p_TCGA_130_157_N_GenomeWideSNP_6_A08_831726	8	6079392	39230659	24112	0.0598
PULED_p_TCGA_130_157_N_GenomeWideSNP_6_A09_831774	8	12482047	40771996	20610	0.023
PULED_p_TCGA_130_157_N_GenomeWideSNP_6_B02_831802	8	12327833	39246675	19486	-0.0064
PULED_p_TCGA_130_157_N_GenomeWideSNP_6_B03_831776	8	24991104	39230659	9031	0.0198
PULED_p_TCGA_130_157_N_GenomeWideSNP_6_B04_831702	8	24991104	39230659	9034	0.026
PULED_p_TCGA_130_157_N_GenomeWideSNP_6_B05_831848	8	24984333	40771996	10159	0.0325
PULED_p_TCGA_130_157_N_GenomeWideSNP_6_B06_831730	8	24991394	95557552	40831	0.0067
PULED_p_TCGA_130_157_N_GenomeWideSNP_6_B07_831712	8	24984250	112291494	51144	0.005
PULED_p_TCGA_130_157_N_GenomeWideSNP_6_B09_831806	8	24991235	39230659	9028	-0.0061
PULED_p_TCGA_130_157_N_GenomeWideSNP_6_B11_831782	8	7838727	93602334	53509	0.0017
PULED_p_TCGA_130_157_N_GenomeWideSNP_6_B12_831758	8	24991104	39230659	9029	0.0248
PULED_p_TCGA_130_157_N_GenomeWideSNP_6_C03_831812	8	24991104	36068854	7323	0.012
PULED_p_TCGA_130_157_N_GenomeWideSNP_6_C04_831754	8	18271387	39230659	14152	0.006
PULED_p_TCGA_130_157_N_GenomeWideSNP_6_C05_831866	8	32432369	32678866	207	-0.461
PULED_p_TCGA_130_157_N_GenomeWideSNP_6_D01_831800	8	24984069	40771996	10172	0.0356
PULED_p_TCGA_130_157_N_GenomeWideSNP_6_D05_831856	8	12260927	115634707	63485	-0.0664
PULED_p_TCGA_130_157_N_GenomeWideSNP_6_D11_831824	8	24991104	39225740	8978	-0.5935
PULED_p_TCGA_130_157_N_GenomeWideSNP_6_D12_831862	8	24991104	32678866	5441	0.052
PULED_p_TCGA_130_157_N_GenomeWideSNP_6_E03_831786	8	32439210	39230659	3791	0.1613
PULED_p_TCGA_130_157_N_GenomeWideSNP_6_E04_831834	8	24991235	37947086	8335	-0.411
PULED_p_TCGA_130_157_N_GenomeWideSNP_6_E07_831700	8	7400416	39230325	22976	0.0087
PULED_p_TCGA_130_157_N_GenomeWideSNP_6_E08_831766	8	18866148	68547669	29214	-0.0048
PULED_p_TCGA_130_157_N_GenomeWideSNP_6_E09_831738	8	24991104	39230325	9033	0.1447
PULED_p_TCGA_130_157_N_GenomeWideSNP_6_E10_831696	8	24991104	39230325	9033	0.0377
PULED_p_TCGA_130_157_N_GenomeWideSNP_6_F02_831790	8	24991104	92619874	39074	0.0452
PULED_p_TCGA_130_157_N_GenomeWideSNP_6_F03_831690	8	31254	112191752	72976	0.012
PULED_p_TCGA_130_157_N_GenomeWideSNP_6_F05_831810	8	24991104	39230659	9032	-0.0856
PULED_p_TCGA_130_157_N_GenomeWideSNP_6_F06_831792	8	24991104	64848636	22754	-0.0201
PULED_p_TCGA_130_157_N_GenomeWideSNP_6_F07_831724	8	24991104	112294670	51141	0.0236
PULED_p_TCGA_130_157_N_GenomeWideSNP_6_F09_831718	8	24991127	39230659	9032	0.0414
PULED_p_TCGA_130_157_N_GenomeWideSNP_6_G03_831728	8	32409996	40771996	4955	0.015
PULED_p_TCGA_130_157_N_GenomeWideSNP_6_G06_831870	8	20441920	64848636	25924	0.0765
PULED_p_TCGA_130_157_N_GenomeWideSNP_6_G11_831828	8	24979906	35414730	7007	0.0248
PULED_p_TCGA_130_157_N_GenomeWideSNP_6_H07_831736	8	24984250	39230659	9035	0.0095
PUNAS_p_Kinome_misc_AFFX_n_GenomeWideSNP_6_A04_238168	8	24991104	39246675	9043	-0.087
PUNAS_p_Kinome_misc_AFFX_n_GenomeWideSNP_6_A05_238170	8	32441651	39225740	3781	0.0786
PUNAS_p_Kinome_misc_AFFX_n_GenomeWideSNP_6_A06_238172	8	24991408	37614407	8248	-0.1127
PUNAS_p_Kinome_misc_AFFX_n_GenomeWideSNP_6_A08_238176	8	24984069	39230659	9048	0.0866
PUNAS_p_Kinome_misc_AFFX_n_GenomeWideSNP_6_A09_238178	8	24984250	39230659	9043	0.126
PUNAS_p_Kinome_misc_AFFX_n_GenomeWideSNP_6_D11_238254	8	26568110	36307443	6249	0.0319
PUNAS_p_Kinome_misc_AFFX_n_GenomeWideSNP_6_F12_238304	8	24991104	68804242	24882	0.034
RACKS_p_TCGAaffxB10b_11_S_GenomeWideSNP_6_A03_429554	8	24984333	38621298	8755	0.0405
RACKS_p_TCGAaffxB10b_11_S_GenomeWideSNP_6_A06_429558	8	18271387	39230325	14154	0.3007
RACKS_p_TCGAaffxB10b_11_S_GenomeWideSNP_6_A07_429560	8	24984333	72210748	27009	0.0122
RACKS_p_TCGAaffxB10b_11_S_GenomeWideSNP_6_A09_429570	8	8002408	48965936	26321	0.3095
RACKS_p_TCGAaffxB10b_11_S_GenomeWideSNP_6_A11_429566	8	18271387	39230659	14164	0.0996
RACKS_p_TCGAaffxB10b_11_S_GenomeWideSNP_6_B02_429576	8	15949977	39230659	16208	-0.1801
RACKS_p_TCGAaffxB10b_11_S_GenomeWideSNP_6_B03_429574	8	26340833	146298155	73075	0.1923
RACKS_p_TCGAaffxB10b_11_S_GenomeWideSNP_6_B05_429586	8	24991104	39230659	9042	0.5425
RACKS_p_TCGAaffxB10b_11_S_GenomeWideSNP_6_B08_429596	8	24984333	58115275	18293	0.0286
RACKS_p_TCGAaffxB10b_11_S_GenomeWideSNP_6_H11_429612	8	24991763	32678866	5437	-0.0198
ROOTY_p_TCGAb27and38_SNP_N_GenomeWideSNP_6_C07_584512	8	12239835	72215311	37561	0.3528
ROOTY_p_TCGAb27and38_SNP_N_GenomeWideSNP_6_C08_584676	8	13609847	39230659	18383	0.0658
ROOTY_p_TCGAb27and38_SNP_N_GenomeWideSNP_6_C09_584694	8	24991104	40771996	10165	0.0285
ROOTY_p_TCGAb27and38_SNP_N_GenomeWideSNP_6_D02_584580	8	24991104	39246675	9040	0.0952
ROOTY_p_TCGAb27and38_SNP_N_GenomeWideSNP_6_D03_584578	8	30606972	38317918	4616	0.0231
ROOTY_p_TCGAb27and38_SNP_N_GenomeWideSNP_6_D04_584600	8	24991104	40183805	9692	0.0348
ROOTY_p_TCGAb27and38_SNP_N_GenomeWideSNP_6_D05_584528	8	27515809	32683098	3492	0.0464
ROOTY_p_TCGAb27and38_SNP_N_GenomeWideSNP_6_D10_584634	8	24984250	38312917	8554	0.2139
ROOTY_p_TCGAb27and38_SNP_N_GenomeWideSNP_6_D11_584670	8	28727445	34332573	3575	0.2893
ROOTY_p_TCGAb27and38_SNP_N_GenomeWideSNP_6_D12_584620	8	12480678	40183944	20135	0.1071
ROOTY_p_TCGAb27and38_SNP_N_GenomeWideSNP_6_E01_584594	8	24984250	50428751	13316	0.3603
ROOTY_p_TCGAb27and38_SNP_N_GenomeWideSNP_6_E05_584630	8	24984333	39230659	9042	0.0352
ROOTY_p_TCGAb27and38_SNP_N_GenomeWideSNP_6_E06_584554	8	24991763	39230659	9021	0.1746
ROOTY_p_TCGAb27and38_SNP_N_GenomeWideSNP_6_E07_584526	8	21114044	39230659	11619	0.2334
ROOTY_p_TCGAb27and38_SNP_N_GenomeWideSNP_6_E08_584604	8	24991104	36367642	7489	0.106
ROOTY_p_TCGAb27and38_SNP_N_GenomeWideSNP_6_E12_584674	8	24991104	38621298	8762	0.0592
ROOTY_p_TCGAb27and38_SNP_N_GenomeWideSNP_6_F02_584680	8	24991763	36315429	7441	0.1233
ROOTY_p_TCGAb27and38_SNP_N_GenomeWideSNP_6_F03_584648	8	24984333	37308772	8101	0.1383
ROOTY_p_TCGAb27and38_SNP_N_GenomeWideSNP_6_F04_584586	8	16278695	40771996	17066	0.0067
ROOTY_p_TCGAb27and38_SNP_N_GenomeWideSNP_6_F06_584684	8	24991104	39230659	9041	0.0103
ROOTY_p_TCGAb27and38_SNP_N_GenomeWideSNP_6_F07_584614	8	24984250	38949984	8905	0.0187
ROOTY_p_TCGAb27and38_SNP_N_GenomeWideSNP_6_F08_584532	8	24984250	39225851	9030	0.1007
ROOTY_p_TCGAb27and38_SNP_N_GenomeWideSNP_6_F09_584672	8	24991763	39225740	9019	-0.0138
ROOTY_p_TCGAb27and38_SNP_N_GenomeWideSNP_6_G02_584538	8	16278695	39230659	15934	0.0991
ROOTY_p_TCGAb27and38_SNP_N_GenomeWideSNP_6_G03_584654	8	24991104	38288463	8522	0.0435
ROOTY_p_TCGAb27and38_SNP_N_GenomeWideSNP_6_G04_584544	8	18271387	39230659	14155	0.1547
ROOTY_p_TCGAb27and38_SNP_N_GenomeWideSNP_6_G09_584542	8	16326566	40771996	17045	0.1192
ROOTY_p_TCGAb27and38_SNP_N_GenomeWideSNP_6_G10_584530	8	18271387	36235570	12528	0.1135
ROOTY_p_TCGAb27and38_SNP_N_GenomeWideSNP_6_G11_584632	8	24991104	39230659	9041	0.1587
SALIC_p_TCGAb26_SNP_N_GenomeWideSNP_6_A04_571322	8	16288811	40183805	16562	0.0166
SALIC_p_TCGAb26_SNP_N_GenomeWideSNP_6_A05_571210	8	31219123	39230183	4712	0.0569
SALIC_p_TCGAb26_SNP_N_GenomeWideSNP_6_A08_571304	8	24991104	112294294	51167	0.0193
SALIC_p_TCGAb26_SNP_N_GenomeWideSNP_6_A10_571158	8	24991763	32667345	5432	-0.027
SALIC_p_TCGAb26_SNP_N_GenomeWideSNP_6_B01_571258	8	24984333	59316094	19213	0.0621
SALIC_p_TCGAb26_SNP_N_GenomeWideSNP_6_B02_571138	8	24984333	33856664	6104	0.0021
SALIC_p_TCGAb26_SNP_N_GenomeWideSNP_6_B03_571268	8	24991104	58372027	18506	0.0029
SALIC_p_TCGAb26_SNP_N_GenomeWideSNP_6_B04_571150	8	24984250	71614675	26672	-0.0328
SALIC_p_TCGAb26_SNP_N_GenomeWideSNP_6_B05_571310	8	27400913	35041361	4930	-0.0861
SALIC_p_TCGAb26_SNP_N_GenomeWideSNP_6_B07_571190	8	23410325	39230183	10211	0.0519
SALIC_p_TCGAb26_SNP_N_GenomeWideSNP_6_B09_571324	8	24991104	32678866	5450	-0.5836
SALIC_p_TCGAb26_SNP_N_GenomeWideSNP_6_B12_571266	8	32441651	38949984	3652	0.1054
SALIC_p_TCGAb26_SNP_N_GenomeWideSNP_6_C01_571296	8	24991289	39230659	9042	0.0067
SALIC_p_TCGAb26_SNP_N_GenomeWideSNP_6_C02_571264	8	7217172	39230659	23058	-0.0221
SALIC_p_TCGAb26_SNP_N_GenomeWideSNP_6_C03_571166	8	13609827	39230659	18440	0.025
SALIC_p_TCGAb26_SNP_N_GenomeWideSNP_6_C04_571134	8	24991235	39141112	8999	0.419
SALIC_p_TCGAb26_SNP_N_GenomeWideSNP_6_C05_571252	8	16024384	39230659	16136	0.0285
SALIC_p_TCGAb26_SNP_N_GenomeWideSNP_6_C06_571312	8	24991274	36367642	7494	0.0746
SALIC_p_TCGAb26_SNP_N_GenomeWideSNP_6_C12_571306	8	21118224	59141022	21633	0.1304
SALIC_p_TCGAb26_SNP_N_GenomeWideSNP_6_D01_571256	8	24991394	39230659	9039	0.08
SALIC_p_TCGAb26_SNP_N_GenomeWideSNP_6_D02_571188	8	13609827	39230659	18440	0.0267
SALIC_p_TCGAb26_SNP_N_GenomeWideSNP_6_D03_571200	8	12241813	36238083	17977	0.0168
SALIC_p_TCGAb26_SNP_N_GenomeWideSNP_6_D04_571226	8	26427609	39230659	7953	0.011
SALIC_p_TCGAb26_SNP_N_GenomeWideSNP_6_D05_571206	8	24991104	38312917	8557	0.0053
SALIC_p_TCGAb26_SNP_N_GenomeWideSNP_6_D06_571318	8	16907125	39230659	15424	-0.2189
SALIC_p_TCGAb26_SNP_N_GenomeWideSNP_6_D09_571232	8	24991104	38317413	8581	0.0987
SALIC_p_TCGAb26_SNP_N_GenomeWideSNP_6_D10_571222	8	24991235	72212181	27019	0.0276
SALIC_p_TCGAb26_SNP_N_GenomeWideSNP_6_D11_571148	8	24991104	42940484	11431	0.0001
SALIC_p_TCGAb26_SNP_N_GenomeWideSNP_6_D12_571316	8	24991104	39230325	9042	-0.3853
SALIC_p_TCGAb26_SNP_N_GenomeWideSNP_6_E01_571260	8	32214533	39230659	3983	0.003
SALIC_p_TCGAb26_SNP_N_GenomeWideSNP_6_E02_571276	8	29466082	39230659	5787	0.043
SALIC_p_TCGAb26_SNP_N_GenomeWideSNP_6_E03_571176	8	12838801	85257989	45139	0.0048
SALIC_p_TCGAb26_SNP_N_GenomeWideSNP_6_E04_571180	8	24991104	39342949	9084	0.0144
SALIC_p_TCGAb26_SNP_N_GenomeWideSNP_6_E05_571270	8	24991104	50435277	13341	0.0852
SALIC_p_TCGAb26_SNP_N_GenomeWideSNP_6_E06_571174	8	24984069	38290359	8533	-0.4721
SALIC_p_TCGAb26_SNP_N_GenomeWideSNP_6_E07_571284	8	24984069	79810301	31830	0.0106
SALIC_p_TCGAb26_SNP_N_GenomeWideSNP_6_E08_571164	8	24991104	50435277	13339	0.347
SALIC_p_TCGAb26_SNP_N_GenomeWideSNP_6_E09_571262	8	26886807	32629198	3918	0.0223
SALIC_p_TCGAb26_SNP_N_GenomeWideSNP_6_F01_571152	8	22474666	38312917	10285	-0.0248
SALIC_p_TCGAb26_SNP_N_GenomeWideSNP_6_F03_571212	8	24991104	39251487	9045	-0.213
SALIC_p_TCGAb26_SNP_N_GenomeWideSNP_6_F07_571136	8	16262465	34828509	13588	-0.0148
SALIC_p_TCGAb26_SNP_N_GenomeWideSNP_6_F08_571178	8	24991104	39230659	9045	0.0493
SALIC_p_TCGAb26_SNP_N_GenomeWideSNP_6_G08_571146	8	24991235	32678715	5453	0.1124
SALIC_p_TCGAb26_SNP_N_GenomeWideSNP_6_H02_571288	8	24991763	32678866	5426	-0.7781
SALIC_p_TCGAb26_SNP_N_GenomeWideSNP_6_H07_571286	8	27405150	34832017	4793	0.0535
SALIC_p_TCGAb26_SNP_N_GenomeWideSNP_6_H08_571238	8	24991289	32678715	5445	0.0171
SEXES_p_TCGA_b111_SNP_N_GenomeWideSNP_6_A03_780504	8	27400913	112294466	49235	0.0304
SEXES_p_TCGA_b111_SNP_N_GenomeWideSNP_6_A04_780422	8	12263749	112291352	61429	0.0115
SEXES_p_TCGA_b111_SNP_N_GenomeWideSNP_6_A05_780420	8	24991104	39230659	9030	0.0555
SEXES_p_TCGA_b111_SNP_N_GenomeWideSNP_6_A07_780424	8	24991104	112294670	51170	0.0307
SEXES_p_TCGA_b111_SNP_N_GenomeWideSNP_6_A08_780570	8	24991104	38288463	8531	0.0719
SEXES_p_TCGA_b111_SNP_N_GenomeWideSNP_6_A09_780478	8	24984069	58371158	18498	0.0592
SEXES_p_TCGA_b111_SNP_N_GenomeWideSNP_6_A10_780452	8	24984333	40181820	9686	0.0114
SEXES_p_TCGA_b111_SNP_N_GenomeWideSNP_6_A11_780538	8	24984333	112295202	51108	0.0602
SEXES_p_TCGA_b111_SNP_N_GenomeWideSNP_6_A12_780536	8	24991394	40181997	9681	0.0274
SEXES_p_TCGA_b111_SNP_N_GenomeWideSNP_6_B01_780466	8	24991104	39230659	9040	0.0023
SEXES_p_TCGA_b111_SNP_N_GenomeWideSNP_6_B02_780430	8	23909921	39230659	9849	0.2048
SEXES_p_TCGA_b111_SNP_N_GenomeWideSNP_6_B04_780426	8	24984069	39230659	9045	0.0135
SEXES_p_TCGA_b111_SNP_N_GenomeWideSNP_6_B05_780444	8	24991104	39230659	9042	0.0584
SEXES_p_TCGA_b111_SNP_N_GenomeWideSNP_6_B07_780522	8	24991235	39230659	9040	0.1062
SEXES_p_TCGA_b111_SNP_N_GenomeWideSNP_6_B08_780572	8	12562455	40771996	20598	0.015
SEXES_p_TCGA_b111_SNP_N_GenomeWideSNP_6_B09_780512	8	24991104	39230659	9043	0.1836
SEXES_p_TCGA_b111_SNP_N_GenomeWideSNP_6_B12_780534	8	24979962	38670051	8778	-0.1108
SEXES_p_TCGA_b111_SNP_N_GenomeWideSNP_6_C01_780442	8	12477492	39246675	19382	0.0423
SEXES_p_TCGA_b111_SNP_N_GenomeWideSNP_6_C06_780392	8	24991104	39230659	9043	-0.0972
SEXES_p_TCGA_b111_SNP_N_GenomeWideSNP_6_C07_780464	8	24984333	68547669	24653	-0.04
SEXES_p_TCGA_b111_SNP_N_GenomeWideSNP_6_C08_780490	8	24979962	39230659	9048	-0.1053
SEXES_p_TCGA_b111_SNP_N_GenomeWideSNP_6_C09_780576	8	24991104	40771996	10176	0.0411
SEXES_p_TCGA_b111_SNP_N_GenomeWideSNP_6_C10_780552	8	16212434	40184872	16639	0.0121
SEXES_p_TCGA_b111_SNP_N_GenomeWideSNP_6_C11_780476	8	12549227	39230659	19476	0.1196
SEXES_p_TCGA_b111_SNP_N_GenomeWideSNP_6_C12_780568	8	24984333	35231942	6890	-0.0089
SEXES_p_TCGA_b111_SNP_N_GenomeWideSNP_6_D01_780434	8	24991235	39230659	9034	0.0701
SEXES_p_TCGA_b111_SNP_N_GenomeWideSNP_6_D03_780414	8	24991104	112294466	51161	0.2157
SEXES_p_TCGA_b111_SNP_N_GenomeWideSNP_6_D04_780492	8	18271387	39230659	14146	0.0573
SEXES_p_TCGA_b111_SNP_N_GenomeWideSNP_6_D07_780488	8	24984333	39235603	9031	-0.0458
SEXES_p_TCGA_b111_SNP_N_GenomeWideSNP_6_D09_780554	8	13610071	72095060	36166	0.0824
SEXES_p_TCGA_b111_SNP_N_GenomeWideSNP_6_D10_780410	8	18866148	32683965	10011	0.1571
SEXES_p_TCGA_b111_SNP_N_GenomeWideSNP_6_E03_780520	8	18866227	39230659	13598	0.1199
SEXES_p_TCGA_b111_SNP_N_GenomeWideSNP_6_E06_780432	8	14510396	39230325	17519	0.0798
SEXES_p_TCGA_b111_SNP_N_GenomeWideSNP_6_F03_780508	8	32441651	39230659	3790	0.0731
SEXES_p_TCGA_b111_SNP_N_GenomeWideSNP_6_F04_780510	8	24991104	33194021	5754	-0.0283
SEXES_p_TCGA_b111_SNP_N_GenomeWideSNP_6_F09_780456	8	24984333	39230659	9042	0.0705
SEXES_p_TCGA_b111_SNP_N_GenomeWideSNP_6_G03_780454	8	13610345	39230659	18397	0.0581
SEXES_p_TCGA_b111_SNP_N_GenomeWideSNP_6_G04_780530	8	24991763	38312917	8534	0.0181
SEXES_p_TCGA_b111_SNP_N_GenomeWideSNP_6_G07_780388	8	25870252	39230659	8331	-0.0389
SHUNT_p_TCGA_sigwga_Affx_Sty_GenomeWideSNP_6_A06_228770	8	17476604	39230325	13872	-0.0141
SHUNT_p_TCGA_sigwga_Affx_Sty_GenomeWideSNP_6_A08_228802	8	27758244	37038562	5412	0.0491
SHUNT_p_TCGA_sigwga_Affx_Sty_GenomeWideSNP_6_A10_228834	8	24991104	96090195	39041	0.062
SHUNT_p_TCGA_sigwga_Affx_Sty_GenomeWideSNP_6_A12_228866	8	31398499	38476932	4032	-0.2928
SHUNT_p_TCGA_sigwga_Affx_Sty_GenomeWideSNP_6_B02_228708	8	12260927	56790649	26338	0.0811
SHUNT_p_TCGA_sigwga_Affx_Sty_GenomeWideSNP_6_B04_228740	8	24991104	75147452	27428	0.0929
SHUNT_p_TCGA_sigwga_Affx_Sty_GenomeWideSNP_6_B05_228756	8	5530401	69873452	38881	0.0909
SHUNT_p_TCGA_sigwga_Affx_Sty_GenomeWideSNP_6_B07_228788	8	24991235	39230659	8495	-0.1305
SHUNT_p_TCGA_sigwga_Affx_Sty_GenomeWideSNP_6_B10_228836	8	29337820	68973700	20597	-0.0185
SHUNT_p_TCGA_sigwga_Affx_Sty_GenomeWideSNP_6_B12_228868	8	16021416	39230659	15189	-0.0001
SHUNT_p_TCGA_sigwga_Affx_Sty_GenomeWideSNP_6_C03_228726	8	11698337	144664319	79564	-0.0148
SHUNT_p_TCGA_sigwga_Affx_Sty_GenomeWideSNP_6_C05_228758	8	19364776	38382937	11846	0.0094
SHUNT_p_TCGA_sigwga_Affx_Sty_GenomeWideSNP_6_C06_228774	8	24812552	41390513	10134	0.0628
SHUNT_p_TCGA_sigwga_Affx_Sty_GenomeWideSNP_6_C08_228806	8	24991127	38456078	8207	0.0384
SHUNT_p_TCGA_sigwga_Affx_Sty_GenomeWideSNP_6_C10_228838	8	23180132	39230325	9749	0.0132
SHUNT_p_TCGA_sigwga_Affx_Sty_GenomeWideSNP_6_D01_228696	8	2597147	112291494	67432	0.0113
SHUNT_p_TCGA_sigwga_Affx_Sty_GenomeWideSNP_6_D04_228744	8	27758244	41315566	7884	0.1366
SHUNT_p_TCGA_sigwga_Affx_Sty_GenomeWideSNP_6_D07_228792	8	32361651	38456078	3344	-0.0258
SHUNT_p_TCGA_sigwga_Affx_Sty_GenomeWideSNP_6_D09_228824	8	3320655	39230659	26428	-0.0033
SHUNT_p_TCGA_sigwga_Affx_Sty_GenomeWideSNP_6_D11_228856	8	24991104	64848636	21669	0.0089
SHUNT_p_TCGA_sigwga_Affx_Sty_GenomeWideSNP_6_E01_228698	8	24618368	41390513	10264	0.0697
SHUNT_p_TCGA_sigwga_Affx_Sty_GenomeWideSNP_6_E04_228746	8	31265697	39226043	4431	0.0506
SHUNT_p_TCGA_sigwga_Affx_Sty_GenomeWideSNP_6_E05_228762	8	31265697	39226349	4446	0.1499
SHUNT_p_TCGA_sigwga_Affx_Sty_GenomeWideSNP_6_E07_228794	8	31265697	33021721	1248	-0.2752
SHUNT_p_TCGA_sigwga_Affx_Sty_GenomeWideSNP_6_E10_228842	8	15785117	41551854	16831	0.0706
SHUNT_p_TCGA_sigwga_Affx_Sty_GenomeWideSNP_6_E12_228874	8	3599536	142584729	86775	-0.03
SHUNT_p_TCGA_sigwga_Affx_Sty_GenomeWideSNP_6_F02_228716	8	23407905	126970339	59137	0.0355
SHUNT_p_TCGA_sigwga_Affx_Sty_GenomeWideSNP_6_F04_228748	8	29337820	128025053	55472	0.0616
SHUNT_p_TCGA_sigwga_Affx_Sty_GenomeWideSNP_6_F06_228780	8	17544703	115632043	56071	0.2507
SHUNT_p_TCGA_sigwga_Affx_Sty_GenomeWideSNP_6_F09_228828	8	18005973	146298155	75466	0.2237
SHUNT_p_TCGA_sigwga_Affx_Sty_GenomeWideSNP_6_F11_228860	8	31398690	38317413	3950	0.0184
SHUNT_p_TCGA_sigwga_Affx_Sty_GenomeWideSNP_6_G01_228702	8	27792837	90113946	33750	0.0465
SHUNT_p_TCGA_sigwga_Affx_Sty_GenomeWideSNP_6_G04_228750	8	11308793	40183797	19484	0.0454
SHUNT_p_TCGA_sigwga_Affx_Sty_GenomeWideSNP_6_G06_228782	8	3599536	39230659	26114	0.0102
SHUNT_p_TCGA_sigwga_Affx_Sty_GenomeWideSNP_6_G08_228814	8	5955536	39230659	22936	0.0258
SHUNT_p_TCGA_sigwga_Affx_Sty_GenomeWideSNP_6_G10_228846	8	29335968	38470006	5240	0.0635
SHUNT_p_TCGA_sigwga_Affx_Sty_GenomeWideSNP_6_H02_228720	8	14552065	39230659	16423	0.0332
SHUNT_p_TCGA_sigwga_Affx_Sty_GenomeWideSNP_6_H03_228736	8	31401390	38471195	4036	0.0106
SHUNT_p_TCGA_sigwga_Affx_Sty_GenomeWideSNP_6_H08_228816	8	31648820	40237469	4915	0.0454
SHUNT_p_TCGA_sigwga_Affx_Sty_GenomeWideSNP_6_H12_228880	8	26868703	107017680	44365	-0.0476
STAIR_p_TCGA_Batch7_Affx_N_GenomeWideSNP_6_B03_238382	8	24991289	33194021	5763	0.0691
STAIR_p_TCGA_Batch7_Affx_N_GenomeWideSNP_6_B05_238386	8	24991394	39230659	9035	0.0693
STAIR_p_TCGA_Batch7_Affx_N_GenomeWideSNP_6_B07_238390	8	12420090	32678866	15921	0.1801
STAIR_p_TCGA_Batch7_Affx_N_GenomeWideSNP_6_B10_238396	8	24991274	39230183	9030	0.04
STAIR_p_TCGA_Batch7_Affx_N_GenomeWideSNP_6_B12_238400	8	24991127	40771996	10178	0.0985
STAIR_p_TCGA_Batch7_Affx_N_GenomeWideSNP_6_C01_238402	8	24978492	39230659	9057	0.3187
STAIR_p_TCGA_Batch7_Affx_N_GenomeWideSNP_6_C03_238406	8	7977969	38288463	22359	0.0279
STAIR_p_TCGA_Batch7_Affx_N_GenomeWideSNP_6_C10_238420	8	24991776	39304243	9058	0.0459
STAIR_p_TCGA_Batch7_Affx_N_GenomeWideSNP_6_D01_238426	8	28497656	33942910	3452	-0.5486
STAIR_p_TCGA_Batch7_Affx_N_GenomeWideSNP_6_D03_238430	8	24984069	39230659	9048	0.0686
STAIR_p_TCGA_Batch7_Affx_N_GenomeWideSNP_6_D05_238434	8	24991235	52872460	14833	-0.0209
STAIR_p_TCGA_Batch7_Affx_N_GenomeWideSNP_6_D08_238440	8	14286552	64848636	31496	0.0443
STAIR_p_TCGA_Batch7_Affx_N_GenomeWideSNP_6_D09_238442	8	6876142	69778500	39677	-0.2014
STAIR_p_TCGA_Batch7_Affx_N_GenomeWideSNP_6_D10_238444	8	12260927	39230659	19566	0.0044
STAIR_p_TCGA_Batch7_Affx_N_GenomeWideSNP_6_D11_238446	8	27400913	32683965	3579	0.0126
STAIR_p_TCGA_Batch7_Affx_N_GenomeWideSNP_6_E01_238450	8	2707171	112291352	70934	-0.0138
STAIR_p_TCGA_Batch7_Affx_N_GenomeWideSNP_6_E03_238454	8	14510396	39230659	17536	0.0688
STAIR_p_TCGA_Batch7_Affx_N_GenomeWideSNP_6_E06_238460	8	24991104	51032011	13681	0.0872
STAIR_p_TCGA_Batch7_Affx_N_GenomeWideSNP_6_E08_238464	8	14510396	112294466	59626	0.1464
STAIR_p_TCGA_Batch7_Affx_N_GenomeWideSNP_6_F12_238496	8	24991127	38312917	8545	0.046
STAIR_p_TCGA_Batch7_Affx_N_GenomeWideSNP_6_G01_238498	8	24991127	32678715	5431	-0.5796
TOUSE_p_TCGAaffxB9_10a_N_GenomeWideSNP_6_E11_396988	8	29475784	36068854	4069	0.0725
TOUSE_p_TCGAaffxB9_10a_N_GenomeWideSNP_6_F01_396976	8	14510687	39284204	17555	0.0964
TOUSE_p_TCGAaffxB9_10a_N_GenomeWideSNP_6_F03_396980	8	26344820	39235603	8010	0.0869
TOUSE_p_TCGAaffxB9_10a_N_GenomeWideSNP_6_F06_396974	8	16814487	112294646	57666	0.0375
TOUSE_p_TCGAaffxB9_10a_N_GenomeWideSNP_6_F08_396962	8	16283341	39260602	15959	0.0191
TOUSE_p_TCGAaffxB9_10a_N_GenomeWideSNP_6_F09_396960	8	12653533	40771996	20538	-0.0264
TOUSE_p_TCGAaffxB9_10a_N_GenomeWideSNP_6_F11_396964	8	24991235	50426793	13332	0.0092
TOUSE_p_TCGAaffxB9_10a_N_GenomeWideSNP_6_G02_396956	8	24991104	34368165	6419	-0.0156
TOUSE_p_TCGAaffxB9_10a_N_GenomeWideSNP_6_G04_396944	8	24991408	32678866	5451	-0.0002
TOUSE_p_TCGAaffxB9_10a_N_GenomeWideSNP_6_G06_396948	8	14290913	39230659	17768	0.1211
TOUSE_p_TCGAaffxB9_10a_N_GenomeWideSNP_6_G07_396950	8	24984333	72210460	27024	-0.1014
TOUSE_p_TCGAaffxB9_10a_N_GenomeWideSNP_6_G09_396938	8	24991104	38312917	8557	0.0065
TOUSE_p_TCGAaffxB9_10a_N_GenomeWideSNP_6_G12_396928	8	25256733	38318348	8393	0.4184
TOUSE_p_TCGAaffxB9_10a_N_GenomeWideSNP_6_H02_396932	8	24991235	40183799	9694	0.0456
TOUSE_p_TCGAaffxB9_10a_N_GenomeWideSNP_6_H03_396934	8	24991127	36307443	7464	0.1407
TOUSE_p_TCGAaffxB9_10a_N_GenomeWideSNP_6_H07_397002	8	25594276	38312762	8107	0.0348
TOUSE_p_TCGAaffxB9_10a_N_GenomeWideSNP_6_H10_396996	8	24984333	40771996	10184	-0.004
TOUSE_p_TCGAaffxB9_10a_N_GenomeWideSNP_6_H12_396992	8	20963012	38313182	11293	-0.0539
TRIBE_p_TCGAaffx_B1_2_GBM_Nsp_GenomeWideSNP_6_A01_155716	8	24991274	39230659	9025	-0.3654
TRIBE_p_TCGAaffx_B1_2_GBM_Nsp_GenomeWideSNP_6_A05_155780	8	24991104	39225888	9028	0.0587
TRIBE_p_TCGAaffx_B1_2_GBM_Nsp_GenomeWideSNP_6_A07_155812	8	24991104	39230659	9034	0.061
TRIBE_p_TCGAaffx_B1_2_GBM_Nsp_GenomeWideSNP_6_A09_155844	8	31115340	39230659	4775	0.1525
TRIBE_p_TCGAaffx_B1_2_GBM_Nsp_GenomeWideSNP_6_A11_155876	8	26477124	39225740	7899	0.0695
TRIBE_p_TCGAaffx_B1_2_GBM_Nsp_GenomeWideSNP_6_B03_155750	8	7827367	40771996	24018	0.1574
TRIBE_p_TCGAaffx_B1_2_GBM_Nsp_GenomeWideSNP_6_B05_155782	8	24991289	38288211	8516	0.1583
TRIBE_p_TCGAaffx_B1_2_GBM_Nsp_GenomeWideSNP_6_B07_155814	8	14286552	39230183	17748	0.0512
TRIBE_p_TCGAaffx_B1_2_GBM_Nsp_GenomeWideSNP_6_B09_155846	8	24991104	39225888	9029	0.0396
TRIBE_p_TCGAaffx_B1_2_GBM_Nsp_GenomeWideSNP_6_B11_155878	8	30606972	32639278	1457	0.6576
TRIBE_p_TCGAaffx_B1_2_GBM_Nsp_GenomeWideSNP_6_C01_155720	8	24984333	39230659	9038	0.0681
TRIBE_p_TCGAaffx_B1_2_GBM_Nsp_GenomeWideSNP_6_C03_155752	8	18271948	39246675	14157	0.0242
TRIBE_p_TCGAaffx_B1_2_GBM_Nsp_GenomeWideSNP_6_C05_155784	8	30410265	39230659	5173	0.0147
TRIBE_p_TCGAaffx_B1_2_GBM_Nsp_GenomeWideSNP_6_C09_155848	8	24991104	33238981	5781	-0.0139
TRIBE_p_TCGAaffx_B1_2_GBM_Nsp_GenomeWideSNP_6_C11_155880	8	24991104	64848636	22749	0.062
TRIBE_p_TCGAaffx_B1_2_GBM_Nsp_GenomeWideSNP_6_D03_155754	8	24991274	112294466	51128	0.0629
TRIBE_p_TCGAaffx_B1_2_GBM_Nsp_GenomeWideSNP_6_D05_155786	8	16212084	39225851	15993	0.0367
TRIBE_p_TCGAaffx_B1_2_GBM_Nsp_GenomeWideSNP_6_D07_155818	8	24991104	32683098	5446	0.0073
TRIBE_p_TCGAaffx_B1_2_GBM_Nsp_GenomeWideSNP_6_D09_155850	8	24984156	39225851	9033	0.0274
TRIBE_p_TCGAaffx_B1_2_GBM_Nsp_GenomeWideSNP_6_D11_155882	8	24978492	40469243	9960	-0.0864
TRIBE_p_TCGAaffx_B1_2_GBM_Nsp_GenomeWideSNP_6_E01_155724	8	24991104	112294646	51137	0.2955
TRIBE_p_TCGAaffx_B1_2_GBM_Nsp_GenomeWideSNP_6_E03_155756	8	24984141	39230659	9037	0.0206
TRIBE_p_TCGAaffx_B1_2_GBM_Nsp_GenomeWideSNP_6_E07_155820	8	24984333	39225740	9028	0.0579
TRIBE_p_TCGAaffx_B1_2_GBM_Nsp_GenomeWideSNP_6_E11_155884	8	24991104	36072902	7320	-0.0307
TRIBE_p_TCGAaffx_B1_2_GBM_Nsp_GenomeWideSNP_6_F01_155726	8	24978492	38313151	8558	0.0071
TRIBE_p_TCGAaffx_B1_2_GBM_Nsp_GenomeWideSNP_6_F03_155758	8	24984069	38317413	8569	0.176
TRIBE_p_TCGAaffx_B1_2_GBM_Nsp_GenomeWideSNP_6_F05_155790	8	24991104	34368165	6406	0.0104
TRIBE_p_TCGAaffx_B1_2_GBM_Nsp_GenomeWideSNP_6_F07_155822	8	26572144	39230659	7801	-0.0103
TRIBE_p_TCGAaffx_B1_2_GBM_Nsp_GenomeWideSNP_6_F09_155854	8	24991104	39225740	9029	0.3308
TRIBE_p_TCGAaffx_B1_2_GBM_Nsp_GenomeWideSNP_6_F11_155886	8	24991394	39230659	9028	0.095
TRIBE_p_TCGAaffx_B1_2_GBM_Nsp_GenomeWideSNP_6_G01_155728	8	14510396	72212365	35491	0.0245
TRIBE_p_TCGAaffx_B1_2_GBM_Nsp_GenomeWideSNP_6_G03_155760	8	18798208	40771996	14807	0.0831
TRIBE_p_TCGAaffx_B1_2_GBM_Nsp_GenomeWideSNP_6_G05_155792	8	24991127	39225851	9025	0.0102
TRIBE_p_TCGAaffx_B1_2_GBM_Nsp_GenomeWideSNP_6_G07_155824	8	24978492	36047107	7330	0.0304
TRIBE_p_TCGAaffx_B1_2_GBM_Nsp_GenomeWideSNP_6_G09_155856	8	24991104	72212365	27001	0.0415
TRIBE_p_TCGAaffx_B1_2_GBM_Nsp_GenomeWideSNP_6_H01_155730	8	22474666	38312917	10263	-0.2805
TRIBE_p_TCGAaffx_B1_2_GBM_Nsp_GenomeWideSNP_6_H03_155762	8	24991408	95557552	40802	-0.3155
TRIBE_p_TCGAaffx_B1_2_GBM_Nsp_GenomeWideSNP_6_H05_155794	8	25595232	87789332	35787	0.0215
TRIBE_p_TCGAaffx_B1_2_GBM_Nsp_GenomeWideSNP_6_H07_155826	8	24991127	32678866	5447	0.0725
TRIBE_p_TCGAaffx_B1_2_GBM_Nsp_GenomeWideSNP_6_H09_155858	8	24991104	38949984	8896	-0.0465
WHERE_p_TCGA_GBMBatch16_SNP_S_GenomeWideSNP_6_A01_464786	8	26969691	33639309	4439	0.0122
WHERE_p_TCGA_GBMBatch16_SNP_S_GenomeWideSNP_6_A02_464782	8	15296703	47001431	19536	0.1043
WHERE_p_TCGA_GBMBatch16_SNP_S_GenomeWideSNP_6_A03_464778	8	25232706	32678715	5275	-0.7025
WHERE_p_TCGA_GBMBatch16_SNP_S_GenomeWideSNP_6_A04_464774	8	24991104	39230659	9044	0.0008
WHERE_p_TCGA_GBMBatch16_SNP_S_GenomeWideSNP_6_A05_464746	8	29993594	39230659	5446	0.3447
WHERE_p_TCGA_GBMBatch16_SNP_S_GenomeWideSNP_6_A06_464742	8	12260927	39028768	19444	-0.2213
WHERE_p_TCGA_GBMBatch16_SNP_S_GenomeWideSNP_6_B01_464866	8	24991104	32968530	5626	-0.4493
WHERE_p_TCGA_GBMBatch16_SNP_S_GenomeWideSNP_6_B02_464864	8	32217225	32685768	396	-0.2847
WHERE_p_TCGA_GBMBatch16_SNP_S_GenomeWideSNP_6_B03_464862	8	23407905	33194021	6940	0.0169
WHERE_p_TCGA_GBMBatch16_SNP_S_GenomeWideSNP_6_B04_464860	8	27053642	39230659	7428	0.054
WHERE_p_TCGA_GBMBatch16_SNP_S_GenomeWideSNP_6_B05_464874	8	24991127	32688203	5462	0.0061
WHERE_p_TCGA_GBMBatch16_SNP_S_GenomeWideSNP_6_B06_464872	8	24991274	39230659	9043	-0.0478
WHERE_p_TCGA_GBMBatch16_SNP_S_GenomeWideSNP_6_C01_464890	8	24991127	72215311	27034	0.0904
WHERE_p_TCGA_GBMBatch16_SNP_S_GenomeWideSNP_6_C02_464888	8	15423270	39230659	16763	0.1071
WHERE_p_TCGA_GBMBatch16_SNP_S_GenomeWideSNP_6_C03_464886	8	25256733	32688203	5266	-0.0402
WHERE_p_TCGA_GBMBatch16_SNP_S_GenomeWideSNP_6_C04_464884	8	14510396	40457810	18458	0.0401
WHERE_p_TCGA_GBMBatch16_SNP_S_GenomeWideSNP_6_C05_464896	8	17286341	32685768	11543	0.0152
WHERE_p_TCGA_GBMBatch16_SNP_S_GenomeWideSNP_6_C06_464898	8	24991104	39230659	9045	0.0741
WHERE_p_TCGA_GBMBatch16_SNP_S_GenomeWideSNP_6_D01_464912	8	24984069	39230659	9053	0.0549
WHERE_p_TCGA_GBMBatch16_SNP_S_GenomeWideSNP_6_D02_464914	8	27405090	32683965	3579	0.0883
WHERE_p_TCGA_GBMBatch16_SNP_S_GenomeWideSNP_6_D03_464908	8	30410265	33194021	1905	-0.0193
WHERE_p_TCGA_GBMBatch16_SNP_S_GenomeWideSNP_6_D04_464910	8	24991394	39230659	9038	0.0664
WHERE_p_TCGA_GBMBatch16_SNP_S_GenomeWideSNP_6_D05_464920	8	24991104	38318506	8589	0.0643
WHERE_p_TCGA_GBMBatch16_SNP_S_GenomeWideSNP_6_D06_464922	8	24984069	39230659	9052	-0.0078
WHERE_p_TCGA_GBMBatch16_SNP_S_GenomeWideSNP_6_E01_464806	8	24991104	51032011	13698	-0.0146
WHERE_p_TCGA_GBMBatch16_SNP_S_GenomeWideSNP_6_E02_464804	8	24991763	36424280	7518	0.0288
WHERE_p_TCGA_GBMBatch16_SNP_S_GenomeWideSNP_6_E03_464810	8	24991104	39230659	9044	0.0813
WHERE_p_TCGA_GBMBatch16_SNP_S_GenomeWideSNP_6_E04_464808	8	18479157	39230659	13958	0.076
WHERE_p_TCGA_GBMBatch16_SNP_S_GenomeWideSNP_6_E05_464814	8	27399518	39230659	7169	0.031
WHERE_p_TCGA_GBMBatch16_SNP_S_GenomeWideSNP_6_E06_464812	8	14286552	36068854	16062	0.2383
WHERE_p_TCGA_GBMBatch16_SNP_S_GenomeWideSNP_6_F01_464828	8	17276630	40183944	15786	-0.0515
WHERE_p_TCGA_GBMBatch16_SNP_S_GenomeWideSNP_6_F02_464830	8	24991104	32683098	5432	-0.6343
WHERE_p_TCGA_GBMBatch16_SNP_S_GenomeWideSNP_6_F03_464832	8	26063620	103994911	45308	0.0502
WHERE_p_TCGA_GBMBatch16_SNP_S_GenomeWideSNP_6_F04_464834	8	24991127	40771996	10179	0.0961
WHERE_p_TCGA_GBMBatch16_SNP_S_GenomeWideSNP_6_F05_464836	8	24991104	40771996	10179	-0.0004
WHERE_p_TCGA_GBMBatch16_SNP_S_GenomeWideSNP_6_F06_464838	8	24991394	39230659	9041	0.112
WHERE_p_TCGA_GBMBatch16_SNP_S_GenomeWideSNP_6_G01_464852	8	24991394	38312762	8542	-0.0184
WHERE_p_TCGA_GBMBatch16_SNP_S_GenomeWideSNP_6_G02_464854	8	24991104	85257989	35018	0.0902
WHERE_p_TCGA_GBMBatch16_SNP_S_GenomeWideSNP_6_G03_464856	8	24991127	39230659	9042	-0.0604
WHERE_p_TCGA_GBMBatch16_SNP_S_GenomeWideSNP_6_G04_464858	8	24991289	39230659	8991	-0.8503
WHERE_p_TCGA_GBMBatch16_SNP_S_GenomeWideSNP_6_G05_464760	8	24902438	90832040	38111	0.0371
WHERE_p_TCGA_GBMBatch16_SNP_S_GenomeWideSNP_6_G06_464756	8	32439210	39830700	4121	0.0616
WHERE_p_TCGA_GBMBatch16_SNP_S_GenomeWideSNP_6_H01_464784	8	7754228	47164585	25679	0.0444
WHERE_p_TCGA_GBMBatch16_SNP_S_GenomeWideSNP_6_H02_464780	8	24984250	40771996	10181	0.0326
WHERE_p_TCGA_GBMBatch16_SNP_S_GenomeWideSNP_6_H03_464776	8	27567299	39225888	7043	0.1871
WHERE_p_TCGA_GBMBatch16_SNP_S_GenomeWideSNP_6_H04_464772	8	12321897	39225888	19543	0.1653
WHERE_p_TCGA_GBMBatch16_SNP_S_GenomeWideSNP_6_H05_464770	8	25655470	32683965	4944	0.0138

## Sheet: TCGA_egfr
File Name	Chromosome	Start Location	End Location	Num_Probes	Segment Mean
COTES_p_TCGAaffxB8_9a_S_GenomeWideSNP_6_A03_292900	7	54793954	55267920	516	2.5848
COTES_p_TCGAaffxB8_9a_S_GenomeWideSNP_6_A03_292904	7	54393488	62020156	2152	0.4144
COTES_p_TCGAaffxB8_9a_S_GenomeWideSNP_6_A03_292908	7	54905674	56761500	1182	2.9784
COTES_p_TCGAaffxB8_9a_S_GenomeWideSNP_6_A03_292912	7	54928214	64594065	2740	0.5085
COTES_p_TCGAaffxB8_9a_S_GenomeWideSNP_6_A03_292918	7	54393488	61307080	2096	0.4393
COTES_p_TCGAaffxB8_9a_S_GenomeWideSNP_6_A03_292922	7	54905123	55141227	222	3.3913
	7	55141317	55225441	164	2.3157
	7	55225629	55289776	50	3.178
COTES_p_TCGAaffxB8_9a_S_GenomeWideSNP_6_A03_292926	7	54421664	55367522	860	3.1441
COTES_p_TCGAaffxB8_9a_S_GenomeWideSNP_6_A03_292930	7	24313025	61987257	23280	0.3038
COTES_p_TCGAaffxB8_9a_S_GenomeWideSNP_6_A03_292936	7	55015347	55416148	456	0.9692
COTES_p_TCGAaffxB8_9a_S_GenomeWideSNP_6_A03_292940	7	54905123	55093788	132	3.8498
	7	55093955	55123346	53	3.1601
	7	55123458	55133663	25	4.308
	7	55138231	55307545	246	3.3717
COTES_p_TCGAaffxB8_9a_S_GenomeWideSNP_6_A03_292944	7	54393488	70420438	6301	0.7308
COTES_p_TCGAaffxB8_9a_S_GenomeWideSNP_6_A03_292950	7	54393488	62077301	2162	0.4423
COTES_p_TCGAaffxB8_9a_S_GenomeWideSNP_6_A03_292954	7	54393488	57129672	1639	0.5105
COTES_p_TCGAaffxB8_9a_S_GenomeWideSNP_6_A03_292958	7	55082418	55417895	415	3.08
COTES_p_TCGAaffxB8_9a_S_GenomeWideSNP_6_A03_292962	7	54932257	55500645	567	0.9253
COTES_p_TCGAaffxB8_9a_S_GenomeWideSNP_6_A03_292966	7	54393488	56954399	1626	0.7726
COTES_p_TCGAaffxB8_9a_S_GenomeWideSNP_6_A03_292970	7	54393488	80047101	11095	0.513
COTES_p_TCGAaffxB8_9a_S_GenomeWideSNP_6_A03_292974	7	55077293	55225441	271	2.4812
	7	55225629	55260535	30	3.0476
	7	55262870	55280677	19	2.4864
COTES_p_TCGAaffxB8_9a_S_GenomeWideSNP_6_A03_292978	7	54393488	66690571	3913	0.4522
COTES_p_TCGAaffxB8_9a_S_GenomeWideSNP_6_A03_292982	7	54393488	57534527	1907	0.4401
COTES_p_TCGAaffxB8_9a_S_GenomeWideSNP_6_A03_292986	7	54393488	66637239	3894	0.4183
COTES_p_TCGAaffxB8_9a_S_GenomeWideSNP_6_A03_292990	7	54731878	55293361	586	0.983
COTES_p_TCGAaffxB8_9a_S_GenomeWideSNP_6_A03_292994	7	54717287	55309732	623	2.7221
COTES_p_TCGAaffxB8_9a_S_GenomeWideSNP_6_A03_292998	7	54905674	55093788	129	3.5949
	7	55093955	55552900	496	3.2334
COTES_p_TCGAaffxB8_9a_S_GenomeWideSNP_6_A03_293002	7	54751606	56072801	993	2.8074
COTES_p_TCGAaffxB8_9a_S_GenomeWideSNP_6_A03_293006	7	54905674	55269964	424	3.04
	7	55271446	55416964	105	2.8101
COTES_p_TCGAaffxB8_9a_S_GenomeWideSNP_6_A03_293010	7	54393488	56683931	1519	3.0069
COTES_p_TCGAaffxB8_9a_S_GenomeWideSNP_6_A03_293014	7	55084967	55356532	381	2.9429
FALLS_p_TCGAaffxB4_1_GenomeWideSNP_6_A06_190528	7	54942008	55218749	310	4.1732
	7	55218771	55356532	117	3.0971
FALLS_p_TCGAaffxB4_1_GenomeWideSNP_6_A08_190532	7	54905674	55218749	333	4.2782
	7	55218771	55391002	128	3.3449
FALLS_p_TCGAaffxB4_1_GenomeWideSNP_6_A10_190536	7	54393488	76143839	7635	0.5682
FALLS_p_TCGAaffxB4_1_GenomeWideSNP_6_A12_190540	7	54905674	55203297	300	4.1711
	7	55203571	55208844	13	6.8223
	7	55208927	55218749	18	4.691
	7	55218771	55865165	363	3.6297
FALLS_p_TCGAaffxB4_1_GenomeWideSNP_6_B02_190544	7	54953111	55218748	305	4.0879
	7	55218749	56226421	504	3.5414
FALLS_p_TCGAaffxB4_1_GenomeWideSNP_6_B05_190550	7	43355	97373743	54761	0.023
FALLS_p_TCGAaffxB4_1_GenomeWideSNP_6_B07_190554	7	54386510	56644687	1359	0.3899
FALLS_p_TCGAaffxB4_1_GenomeWideSNP_6_B07_190562	7	54934618	55138388	174	3.8779
	7	55140246	55163867	46	0.9727
	7	55164153	55203297	66	3.7257
	7	55203571	55214016	19	5.4707
	7	55214028	55313378	95	3.0256
FALLS_p_TCGAaffxB4_1_GenomeWideSNP_6_B07_190564	7	54393488	68407741	4573	0.6416
FALLS_p_TCGAaffxB4_1_GenomeWideSNP_6_B07_190572	7	54393488	96542801	19425	0.6503
FALLS_p_TCGAaffxB4_1_GenomeWideSNP_6_B07_190576	7	54905674	55218749	332	4.4685
	7	55218771	55437549	154	3.6065
FALLS_p_TCGAaffxB4_1_GenomeWideSNP_6_B07_190580	7	54939080	55206244	285	4.7016
	7	55206594	55207474	3	10.479
	7	55208088	55218749	22	5.7196
	7	55218771	55724514	325	4.0699
FALLS_p_TCGAaffxB4_1_GenomeWideSNP_6_B07_190584	7	55050271	55218748	243	4.8109
	7	55218749	55504115	193	3.5841
FALLS_p_TCGAaffxB4_1_GenomeWideSNP_6_B07_190588	7	39838678	62664772	11185	-0.0935
FALLS_p_TCGAaffxB4_1_GenomeWideSNP_6_B07_190592	7	54939080	55218749	313	4.1046
	7	55218771	55304254	71	3.0968
FALLS_p_TCGAaffxB4_1_GenomeWideSNP_6_B07_190594	7	54939080	55304254	385	3.9555
FALLS_p_TCGAaffxB4_1_GenomeWideSNP_6_B07_190598	7	54393488	62664772	2135	0.1253
FALLS_p_TCGAaffxB4_1_GenomeWideSNP_6_B07_190602	7	54831941	55356532	515	1.684
FALLS_p_TCGAaffxB4_1_GenomeWideSNP_6_B07_190606	7	51605045	57545561	3671	0.5359
FALLS_p_TCGAaffxB4_1_GenomeWideSNP_6_B07_190612	7	54928214	66637239	3101	0.4063
FALLS_p_TCGAaffxB4_1_GenomeWideSNP_6_E02_190616	7	53953126	56663389	1670	2.6128
FALLS_p_TCGAaffxB4_1_GenomeWideSNP_6_E04_190620	7	54393488	62020156	1945	0.045
FALLS_p_TCGAaffxB4_1_GenomeWideSNP_6_E08_190628	7	43355	56761500	36413	0.1799
FALLS_p_TCGAaffxB4_1_GenomeWideSNP_6_E10_190632	7	54393488	96029438	19098	0.2795
FALLS_p_TCGAaffxB4_1_GenomeWideSNP_6_E12_190636	7	54393488	61987323	1939	0.4041
FALLS_p_TCGAaffxB4_1_GenomeWideSNP_6_F02_190640	7	19178930	67815040	26998	0.4235
FALLS_p_TCGAaffxB4_1_GenomeWideSNP_6_F03_190642	7	15126153	110849110	52540	0.3236
FALLS_p_TCGAaffxB4_1_GenomeWideSNP_6_F05_190646	7	54878880	55108716	163	4.572
	7	55108717	55225327	196	2.5435
	7	55225401	55483789	170	3.4259
FALLS_p_TCGAaffxB4_1_GenomeWideSNP_6_F06_190648	7	54905674	55109914	148	4.6735
	7	55113095	55225441	193	2.7454
	7	55225629	55483789	168	3.5005
FALLS_p_TCGAaffxB4_1_GenomeWideSNP_6_F08_190652	7	54755769	55203297	417	2.0629
	7	55203571	55207474	9	4.0125
	7	55208088	55446933	182	1.943
FALLS_p_TCGAaffxB4_1_GenomeWideSNP_6_F12_190660	7	54393488	62664772	2136	0.5988
FALLS_p_TCGAaffxB4_1_GenomeWideSNP_6_G02_190664	7	54393488	68407741	4573	0.6416
FALLS_p_TCGAaffxB4_1_GenomeWideSNP_6_G04_190668	7	54393488	87665239	14241	0.0194
FALLS_p_TCGAaffxB4_1_GenomeWideSNP_6_G06_190672	7	54393488	88469313	14733	0.5977
FALLS_p_TCGAaffxB4_1_GenomeWideSNP_6_G10_190680	7	54393488	58006218	1884	0.7208
FALLS_p_TCGAaffxB4_1_GenomeWideSNP_6_G12_190684	7	54393488	102402610	21788	0.782
FALLS_p_TCGAaffxB4_1_GenomeWideSNP_6_H02_190688	7	17504629	109437098	50018	0.4993
FALLS_p_TCGAaffxB4_1_GenomeWideSNP_6_H02_190690	7	10817087	141763124	72817	0.4777
FALLS_p_TCGAaffxB4_1_GenomeWideSNP_6_H02_190694	7	54905674	55138294	190	4.084
	7	55138388	55203571	114	3.3958
	7	55203733	55214016	18	5.7959
	7	55214028	55432292	168	3.3589
FALLS_p_TCGAaffxB4_1_GenomeWideSNP_6_H02_190702	7	54905674	55133303	187	3.1448
	7	55138231	55190145	88	2.4137
	7	55190236	55218748	58	3.4558
	7	55218749	55304254	73	2.325
DREES_p_TCGAb_346_347_NSP_GenomeWideSNP_6_A03_1373886	7	54393488	79894494	10942	0.5093
DREES_p_TCGAb_346_347_NSP_GenomeWideSNP_6_A05_1373848	7	54393488	56088491	1260	1.0038
DREES_p_TCGAb_346_347_NSP_GenomeWideSNP_6_A09_1373934	7	54393488	62365702	2234	0.3353
DREES_p_TCGAb_346_347_NSP_GenomeWideSNP_6_A11_1373902	7	54393488	55741129	1131	3.209
GHATS_p_TCGAaffx_B3_GBM_GenomeWideSNP_6_A05_160150	7	39081494	57007841	12088	0.0751
GHATS_p_TCGAaffx_B3_GBM_GenomeWideSNP_6_A08_160198	7	26147219	62049611	21761	0.1748
GHATS_p_TCGAaffx_B3_GBM_GenomeWideSNP_6_A12_160262	7	54939416	55378485	486	2.9837
GHATS_p_TCGAaffx_B3_GBM_GenomeWideSNP_6_B01_160088	7	54707160	55494008	745	3.2453
GHATS_p_TCGAaffx_B3_GBM_GenomeWideSNP_6_B08_160200	7	54393488	87665239	15838	0.059
GHATS_p_TCGAaffx_B3_GBM_GenomeWideSNP_6_B09_160216	7	54393488	61814092	2097	0.0667
GHATS_p_TCGAaffx_B3_GBM_GenomeWideSNP_6_C02_160106	7	22438754	142474939	71624	0.1362
GHATS_p_TCGAaffx_B3_GBM_GenomeWideSNP_6_C03_160122	7	43355	89659922	55613	0.3612
GHATS_p_TCGAaffx_B3_GBM_GenomeWideSNP_6_C10_160234	7	54393488	55454133	930	3.0793
GHATS_p_TCGAaffx_B3_GBM_GenomeWideSNP_6_C12_160266	7	54939416	55352250	471	0.5312
GHATS_p_TCGAaffx_B3_GBM_GenomeWideSNP_6_D04_160140	7	54693856	55304166	630	2.2162
GHATS_p_TCGAaffx_B3_GBM_GenomeWideSNP_6_D07_160188	7	54167578	55100034	721	2.968
	7	55102668	55225327	234	1.2365
	7	55225401	55798100	374	2.9175
GHATS_p_TCGAaffx_B3_GBM_GenomeWideSNP_6_D11_160252	7	54869237	55317251	498	3.1788
GHATS_p_TCGAaffx_B3_GBM_GenomeWideSNP_6_E01_160094	7	55032508	55133663	121	1.7384
	7	55138231	55156515	48	1.3393
	7	55162011	55185350	47	1.8924
	7	55185390	55860465	463	1.1696
GHATS_p_TCGAaffx_B3_GBM_GenomeWideSNP_6_E04_160142	7	54763064	55378485	625	3.1345
GHATS_p_TCGAaffx_B3_GBM_GenomeWideSNP_6_E06_160174	7	54905674	55178237	296	3.1757
	7	55181845	55317251	165	2.7663
GHATS_p_TCGAaffx_B3_GBM_GenomeWideSNP_6_E08_160206	7	54167578	55307545	1027	3.1655
GLAZY_p_TCGA_B20_SNP_N_GenomeWideSNP_6_A01_517704	7	54393488	65333656	3428	0.0844
GLAZY_p_TCGA_B20_SNP_N_GenomeWideSNP_6_A05_517786	7	54928214	56761500	1172	0.2777
GLAZY_p_TCGA_B20_SNP_N_GenomeWideSNP_6_A06_517734	7	54856528	55625484	723	3.5869
GLAZY_p_TCGA_B20_SNP_N_GenomeWideSNP_6_B01_517790	7	54905674	55133663	208	3.5581
	7	55138231	55779429	545	3.1948
GLAZY_p_TCGA_B20_SNP_N_GenomeWideSNP_6_B02_517696	7	54393488	78801886	10269	0.8228
GLAZY_p_TCGA_B20_SNP_N_GenomeWideSNP_6_B03_517742	7	54905674	55269964	424	3.523
	7	55271446	55790604	332	3.0018
GLAZY_p_TCGA_B20_SNP_N_GenomeWideSNP_6_B04_517726	7	54905674	55208844	353	3.3917
	7	55208927	55459501	194	3.1024
GLAZY_p_TCGA_B20_SNP_N_GenomeWideSNP_6_B05_517694	7	53321683	64554170	3896	0.5584
GLAZY_p_TCGA_B20_SNP_N_GenomeWideSNP_6_B06_517776	7	54793954	55128207	289	3.4993
	7	55128291	55133663	13	4.8227
	7	55138231	55741129	535	3.5264
GLAZY_p_TCGA_B20_SNP_N_GenomeWideSNP_6_C01_517756	7	54393488	61857945	2134	0.5703
GLAZY_p_TCGA_B20_SNP_N_GenomeWideSNP_6_C02_517772	7	54905674	55266757	418	3.454
	7	55267160	55300905	26	2.6859
GLAZY_p_TCGA_B20_SNP_N_GenomeWideSNP_6_C03_517876	7	54395206	56109504	1268	0.676
GLAZY_p_TCGA_B20_SNP_N_GenomeWideSNP_6_C04_517840	7	54651669	55538224	831	3.092
GLAZY_p_TCGA_B20_SNP_N_GenomeWideSNP_6_C05_517860	7	54928214	64594341	2739	0.5165
GLAZY_p_TCGA_B20_SNP_N_GenomeWideSNP_6_C06_517874	7	54857223	55178215	350	2.4509
	7	55178227	55225327	87	1.2971
	7	55225401	55292626	60	2.2537
GLAZY_p_TCGA_B20_SNP_N_GenomeWideSNP_6_D01_517766	7	54393488	89622628	17175	0.5481
GLAZY_p_TCGA_B20_SNP_N_GenomeWideSNP_6_D02_517778	7	54972561	77022014	8520	0.6273
GLAZY_p_TCGA_B20_SNP_N_GenomeWideSNP_6_D03_517724	7	54939080	66637239	3486	0.1963
GLAZY_p_TCGA_B20_SNP_N_GenomeWideSNP_6_D04_517878	7	47093520	64568852	8450	0.5764
GLAZY_p_TCGA_B20_SNP_N_GenomeWideSNP_6_D06_517826	7	11774241	97385970	53291	0.4623
GLAZY_p_TCGA_B20_SNP_N_GenomeWideSNP_6_E02_517760	7	54393488	64568852	3140	0.294
GLAZY_p_TCGA_B20_SNP_N_GenomeWideSNP_6_E03_517862	7	54942675	55128207	172	3.5699
	7	55128291	55133663	13	4.65
	7	55138231	55577616	428	3.3733
GLAZY_p_TCGA_B20_SNP_N_GenomeWideSNP_6_E04_517856	7	54928214	56746421	1160	0.3491
GLAZY_p_TCGA_B20_SNP_N_GenomeWideSNP_6_E05_517732	7	39079600	75082368	18491	0.053
GLAZY_p_TCGA_B20_SNP_N_GenomeWideSNP_6_E06_517800	7	54493204	55599899	975	1.0925
GLAZY_p_TCGA_B20_SNP_N_GenomeWideSNP_6_F01_517814	7	54905674	55263534	417	3.412
	7	55266757	55345143	76	3.0836
GLAZY_p_TCGA_B20_SNP_N_GenomeWideSNP_6_F02_517748	7	54905674	55262870	414	2.6498
	7	55262967	55293361	28	2.1768
GLAZY_p_TCGA_B20_SNP_N_GenomeWideSNP_6_F03_517718	7	54888059	55128207	212	3.0765
	7	55128291	55133663	13	3.9897
	7	55138231	55416148	320	2.989
GLAZY_p_TCGA_B20_SNP_N_GenomeWideSNP_6_F04_517842	7	54677365	55655786	874	3.5237
GLAZY_p_TCGA_B20_SNP_N_GenomeWideSNP_6_F05_517810	7	54393488	57065360	1632	0.0731
GLAZY_p_TCGA_B20_SNP_N_GenomeWideSNP_6_F06_517698	7	54939080	55267920	403	3.3718
	7	55268916	55548462	198	2.7772
GLAZY_p_TCGA_B20_SNP_N_GenomeWideSNP_6_G01_517740	7	54585273	56005991	1109	2.8659
GLAZY_p_TCGA_B20_SNP_N_GenomeWideSNP_6_G02_517710	7	54896789	55178237	307	3.1679
	7	55181845	55221655	84	0.4199
	7	55225327	55563880	252	2.9317
GLAZY_p_TCGA_B20_SNP_N_GenomeWideSNP_6_G03_517728	7	54393488	64090588	2918	0.4394
GLAZY_p_TCGA_B20_SNP_N_GenomeWideSNP_6_G04_517824	7	54393488	76497164	8692	0.8325
GLAZY_p_TCGA_B20_SNP_N_GenomeWideSNP_6_G05_517750	7	54905674	55178237	297	3.3865
	7	55181845	55546395	321	3.1566
GLAZY_p_TCGA_B20_SNP_N_GenomeWideSNP_6_G06_517792	7	54542464	57116468	1539	0.5392
GLAZY_p_TCGA_B20_SNP_N_GenomeWideSNP_6_H01_517702	7	49305980	64594341	6902	0.5833
GLAZY_p_TCGA_B20_SNP_N_GenomeWideSNP_6_H02_517758	7	54419021	55599899	1009	3.1475
GLAZY_p_TCGA_B20_SNP_N_GenomeWideSNP_6_H03_517846	7	54905674	55178237	296	3.5896
	7	55181845	55356532	201	3.2233
GLAZY_p_TCGA_B20_SNP_N_GenomeWideSNP_6_H04_517818	7	55032508	55128207	108	3.0603
	7	55128291	55133663	13	4.2121
	7	55138231	56084739	661	3.1514
GLAZY_p_TCGA_B20_SNP_N_GenomeWideSNP_6_H05_517782	7	54190423	76430850	8759	0.3275
GLAZY_p_TCGA_B20_SNP_N_GenomeWideSNP_6_H08_517746	7	38402496	64594341	14164	0.0067
GLAZY_p_TCGA_B20_SNP_N_GenomeWideSNP_6_H07_517828	7	43355	57067592	40239	0.0015
INCUS_p_TCGAb3_43_44_45_46_STY_GenomeWideSNP_6_G03_1377750	7	54393488	61808171	2112	0.1021
INCUS_p_TCGAb3_43_44_45_46_STY_GenomeWideSNP_6_G05_1377588	7	54393488	91208142	18283	0.4646
INCUS_p_TCGAb3_43_44_45_46_STY_GenomeWideSNP_6_G07_1377610	7	54874544	55093788	155	4.1413
	7	55093955	55123346	53	3.5005
	7	55123458	55131000	18	4.8641
	7	55132080	55514023	393	3.7481
INCUS_p_TCGAb3_43_44_45_46_STY_GenomeWideSNP_6_G09_1377706	7	54939416	56256010	921	2.5255
INCUS_p_TCGAb3_43_44_45_46_STY_GenomeWideSNP_6_G11_1377632	7	54819127	55378485	583	3.3208
INCUS_p_TCGAb3_43_44_45_46_STY_GenomeWideSNP_6_H01_1377686	7	54393488	66629240	3888	0.2407
KHADI_p_TCGAb79_PlusRedos_SNP_N_GenomeWideSNP_6_A02_729924	7	54954317	55269964	391	3.324
	7	55271446	55272485	3	0.9378
KHADI_p_TCGAb79_PlusRedos_SNP_N_GenomeWideSNP_6_A08_729910	7	54738893	55280677	570	4.1683
KHADI_p_TCGAb79_PlusRedos_SNP_N_GenomeWideSNP_6_A12_729922	7	54393488	66641374	3894	0.4188
KHADI_p_TCGAb79_PlusRedos_SNP_N_GenomeWideSNP_6_B12_729856	7	54905674	55175275	293	3.6722
	7	55175876	55269964	130	3.358
	7	55271446	55291726	16	2.5766
KHADI_p_TCGAb79_PlusRedos_SNP_N_GenomeWideSNP_6_C01_729940	7	54917259	55267920	415	3.4817
	7	55268916	55334002	58	1.7231
KHADI_p_TCGAb79_PlusRedos_SNP_N_GenomeWideSNP_6_C02_729774	7	54393488	58017244	2081	0.2968
KHADI_p_TCGAb79_PlusRedos_SNP_N_GenomeWideSNP_6_C04_729812	7	17718143	57067592	27943	0.0716
KHADI_p_TCGAb79_PlusRedos_SNP_N_GenomeWideSNP_6_C05_729824	7	54393488	57007841	1630	0.4171
KHADI_p_TCGAb79_PlusRedos_SNP_N_GenomeWideSNP_6_C06_729778	7	26147219	80900223	31439	0.6054
KHADI_p_TCGAb79_PlusRedos_SNP_N_GenomeWideSNP_6_C07_729874	7	53237564	56785672	2428	0.4851
KHADI_p_TCGAb79_PlusRedos_SNP_N_GenomeWideSNP_6_C08_729762	7	54648406	55269964	653	3.0934
	7	55271446	55272485	3	1.252
KHADI_p_TCGAb79_PlusRedos_SNP_N_GenomeWideSNP_6_C12_729930	7	54393488	72400517	7484	0.6192
KHADI_p_TCGAb79_PlusRedos_SNP_N_GenomeWideSNP_6_D01_729840	7	43355	64568852	41597	0.1441
KHADI_p_TCGAb79_PlusRedos_SNP_N_GenomeWideSNP_6_D04_729754	7	54862403	55178237	348	3.3303
	7	55181845	55225327	84	1.039
	7	55225401	55269964	42	3.367
	7	55271446	55280677	9	2.3185
KHADI_p_TCGAb79_PlusRedos_SNP_N_GenomeWideSNP_6_D05_729780	7	54905674	55269964	423	3.175
	7	55271446	55272485	3	1.2826
KHADI_p_TCGAb79_PlusRedos_SNP_N_GenomeWideSNP_6_D06_729882	7	28982284	62156489	19925	-0.0482
KHADI_p_TCGAb79_PlusRedos_SNP_N_GenomeWideSNP_6_D09_729798	7	54905674	55093955	131	3.525
	7	55094029	55267920	290	3.1096
	7	55268916	55272485	5	1.2766
KHADI_p_TCGAb79_PlusRedos_SNP_N_GenomeWideSNP_6_D10_729860	7	23166008	57007841	23552	0.6188
KHADI_p_TCGAb79_PlusRedos_SNP_N_GenomeWideSNP_6_D11_729928	7	54393488	61761164	2097	0.457
KHADI_p_TCGAb79_PlusRedos_SNP_N_GenomeWideSNP_6_E02_729766	7	54393488	56954399	1625	0.5663
KHADI_p_TCGAb79_PlusRedos_SNP_N_GenomeWideSNP_6_E03_729898	7	54977833	62909524	1983	0.6058
KHADI_p_TCGAb79_PlusRedos_SNP_N_GenomeWideSNP_6_E04_729850	7	53543273	57121014	2252	0.7855
KHADI_p_TCGAb79_PlusRedos_SNP_N_GenomeWideSNP_6_E05_729854	7	54946819	55269964	396	3.2489
	7	55271446	55291726	16	2.2265
KHADI_p_TCGAb79_PlusRedos_SNP_N_GenomeWideSNP_6_F03_729918	7	54910433	55269964	421	2.4736
	7	55271446	55272485	3	0.6058
KHADI_p_TCGAb79_PlusRedos_SNP_N_GenomeWideSNP_6_F04_729834	7	54393488	56761500	1572	2.5452
KHADI_p_TCGAb79_PlusRedos_SNP_N_GenomeWideSNP_6_F05_729832	7	6854110	55113552	35715	0.6648
	7	55113748	55225327	213	0.2272
	7	55225401	61888128	1370	0.6106
KHADI_p_TCGAb79_PlusRedos_SNP_N_GenomeWideSNP_6_F09_729794	7	6928701	70420438	41425	0.5509
KHADI_p_TCGAb79_PlusRedos_SNP_N_GenomeWideSNP_6_G02_729776	7	54393488	56954399	1625	0.8351
KHADI_p_TCGAb79_PlusRedos_SNP_N_GenomeWideSNP_6_G09_729926	7	54837410	55195947	394	2.8967
	7	55198654	55225327	54	1.7333
	7	55225401	55269964	42	3.1195
	7	55271446	55291726	16	2.0561
KHADI_p_TCGAb79_PlusRedos_SNP_N_GenomeWideSNP_6_H03_729784	7	53321683	64568852	3897	0.1743
KHADI_p_TCGAb79_PlusRedos_SNP_N_GenomeWideSNP_6_H04_729848	7	54393488	64568852	3134	0.0533
KHADI_p_TCGAb79_PlusRedos_SNP_N_GenomeWideSNP_6_H07_729888	7	54393488	55105023	539	2.9134
	7	55105085	55123552	37	2.1472
	7	55126912	55133663	22	2.7236
	7	55138231	55204174	136	2.246
	7	55205930	55225327	37	0.9902
	7	55225401	55629723	284	2.8969
MESNE_p_TCGAb_401_02_03_04_05_N_GenomeWideSNP_6_B09_1486954	7	54393488	62124074	2190	0.3966
MESNE_p_TCGAb_401_02_03_04_05_N_GenomeWideSNP_6_B11_1486876	7	54874544	55266757	444	3.4166
	7	55267160	55479657	146	3.0969
MESNE_p_TCGAb_401_02_03_04_05_N_GenomeWideSNP_6_C01_1486964	7	54393488	55300905	834	2.4404
MESNE_p_TCGAb_401_02_03_04_05_N_GenomeWideSNP_6_C03_1486840	7	54393488	73897588	7946	0.5253
MESNE_p_TCGAb_401_02_03_04_05_N_GenomeWideSNP_6_C05_1486812	7	54393488	64941887	3316	0.3985
MESNE_p_TCGAb_401_02_03_04_05_N_GenomeWideSNP_6_C07_1486966	7	54393488	91446026	18496	0.0645
PAGED_p_TCGA_182_OvGBM_SNP_N_GenomeWideSNP_6_A12_896212	7	54905674	55175275	292	3.3438
	7	55175876	55378485	216	3.0718
PAGED_p_TCGA_182_OvGBM_SNP_N_GenomeWideSNP_6_B01_896102	7	45383741	57007841	8185	0.1751
PAGED_p_TCGA_182_OvGBM_SNP_N_GenomeWideSNP_6_C06_896078	7	54393488	66629240	3891	0.486
PAGED_p_TCGA_182_OvGBM_SNP_N_GenomeWideSNP_6_C07_896168	7	54768908	55356532	609	1.8983
PAGED_p_TCGA_182_OvGBM_SNP_N_GenomeWideSNP_6_D04_896216	7	54393488	64594341	3141	0.6997
PAGED_p_TCGA_182_OvGBM_SNP_N_GenomeWideSNP_6_D05_896072	7	47093520	64568852	8445	0.3575
PAGED_p_TCGA_182_OvGBM_SNP_N_GenomeWideSNP_6_D06_896124	7	54393488	64730283	3181	0.4315
PAGED_p_TCGA_182_OvGBM_SNP_N_GenomeWideSNP_6_D07_896234	7	38378145	100307863	34473	0.061
PAGED_p_TCGA_182_OvGBM_SNP_N_GenomeWideSNP_6_D09_896248	7	38386791	56761500	12596	0.4334
PAGED_p_TCGA_182_OvGBM_SNP_N_GenomeWideSNP_6_D12_896088	7	54393488	76432333	8616	0.15
PAGED_p_TCGA_182_OvGBM_SNP_N_GenomeWideSNP_6_E04_896080	7	54627890	55191898	568	3.5272
	7	55192084	55225327	61	2.8213
	7	55225401	55583490	256	3.4879
PAGED_p_TCGA_182_OvGBM_SNP_N_GenomeWideSNP_6_E05_896218	7	54905674	55093955	131	3.6069
	7	55094029	55798100	628	3.2482
PAGED_p_TCGA_182_OvGBM_SNP_N_GenomeWideSNP_6_E06_896086	7	54393488	64594341	3140	0.1901
PAGED_p_TCGA_182_OvGBM_SNP_N_GenomeWideSNP_6_E07_896128	7	54395206	55178215	683	2.7242
	7	55178227	55225441	89	2.3281
	7	55225629	55431973	153	2.7781
PULED_p_TCGA_130_157_N_GenomeWideSNP_6_A02_831822	7	42084273	56966670	10165	0.3511
PULED_p_TCGA_130_157_N_GenomeWideSNP_6_A03_831778	7	54393488	64568852	3139	0.3994
PULED_p_TCGA_130_157_N_GenomeWideSNP_6_A04_831716	7	54393488	64568852	3139	0.4188
PULED_p_TCGA_130_157_N_GenomeWideSNP_6_A08_831726	7	54932994	55090852	111	3.5036
	7	55090870	55213142	231	2.7611
	7	55214016	55225327	24	1.1854
	7	55225401	55406200	142	2.8766
PULED_p_TCGA_130_157_N_GenomeWideSNP_6_A09_831774	7	43636186	56761500	9030	0.4452
PULED_p_TCGA_130_157_N_GenomeWideSNP_6_B04_831702	7	54393488	95485355	20957	0.4264
PULED_p_TCGA_130_157_N_GenomeWideSNP_6_B05_831848	7	54393488	57067592	1632	0.0197
PULED_p_TCGA_130_157_N_GenomeWideSNP_6_B06_831730	7	54393488	70420438	6297	0.2614
PULED_p_TCGA_130_157_N_GenomeWideSNP_6_B07_831712	7	54393488	97407061	22196	0.5621
PULED_p_TCGA_130_157_N_GenomeWideSNP_6_B09_831806	7	38328994	62124074	13295	0.4744
PULED_p_TCGA_130_157_N_GenomeWideSNP_6_B11_831782	7	54393488	63651298	2658	0.3608
PULED_p_TCGA_130_157_N_GenomeWideSNP_6_B12_831758	7	54888059	55100034	163	3.6217
	7	55102668	55178237	151	3.3514
	7	55181845	55203297	43	2.7673
	7	55203571	55207474	9	3.7129
	7	55208088	55225327	33	2.7533
	7	55225401	55267920	40	3.3684
	7	55268916	55291726	18	2.5325
PULED_p_TCGA_130_157_N_GenomeWideSNP_6_C03_831812	7	54393488	56761500	1573	0.2825
PULED_p_TCGA_130_157_N_GenomeWideSNP_6_C04_831754	7	3624804	66637239	40827	0.0064
PULED_p_TCGA_130_157_N_GenomeWideSNP_6_C05_831866	7	54393488	66641374	3895	0.4111
PULED_p_TCGA_130_157_N_GenomeWideSNP_6_D01_831800	7	54380196	55128948	595	3.1944
	7	55129518	55142435	33	1.0545
	7	55146264	55175275	63	3.2072
	7	55175876	55203297	47	2.7969
	7	55203571	55207474	9	3.6883
	7	55208088	55225327	33	2.7212
	7	55225401	55510101	210	3.3165
PULED_p_TCGA_130_157_N_GenomeWideSNP_6_D05_831856	7	54840482	56155561	958	2.5057
PULED_p_TCGA_130_157_N_GenomeWideSNP_6_D11_831824	7	54905674	55175275	289	3.5804
	7	55175876	55293361	150	3.1549
PULED_p_TCGA_130_157_N_GenomeWideSNP_6_D12_831862	7	54719741	55267920	580	1.6333
	7	55268916	55324319	49	0.7525
PULED_p_TCGA_130_157_N_GenomeWideSNP_6_E03_831786	7	54393488	76364049	8586	0.6344
PULED_p_TCGA_130_157_N_GenomeWideSNP_6_E04_831834	7	54980949	57067592	1191	0.1766
PULED_p_TCGA_130_157_N_GenomeWideSNP_6_E07_831700	7	54393488	70420438	6299	0.4363
PULED_p_TCGA_130_157_N_GenomeWideSNP_6_E08_831766	7	54993064	55240953	336	2.1066
	7	55245186	55663320	291	3.0635
PULED_p_TCGA_130_157_N_GenomeWideSNP_6_E09_831738	7	22438754	65972234	26148	0.6648
PULED_p_TCGA_130_157_N_GenomeWideSNP_6_E10_831696	7	54905674	55175275	293	3.0168
	7	55175876	55321346	174	2.6995
PULED_p_TCGA_130_157_N_GenomeWideSNP_6_F02_831790	7	54705221	55516418	780	2.849
PULED_p_TCGA_130_157_N_GenomeWideSNP_6_F03_831690	7	55077293	55494008	460	3.3937
PULED_p_TCGA_130_157_N_GenomeWideSNP_6_F05_831810	7	54393488	109441212	28833	0.5215
PULED_p_TCGA_130_157_N_GenomeWideSNP_6_F06_831792	7	54393488	70420438	6298	0.5731
PULED_p_TCGA_130_157_N_GenomeWideSNP_6_F07_831724	7	29691083	97395462	39256	0.4761
PULED_p_TCGA_130_157_N_GenomeWideSNP_6_F09_831718	7	55059669	64594065	2645	0.3078
PULED_p_TCGA_130_157_N_GenomeWideSNP_6_G03_831728	7	54878745	55175275	315	3.2283
	7	55175876	55892162	493	2.957
PULED_p_TCGA_130_157_N_GenomeWideSNP_6_G06_831870	7	55082418	55662586	573	3.1558
PULED_p_TCGA_130_157_N_GenomeWideSNP_6_G11_831828	7	3624804	66629240	40828	0.364
PULED_p_TCGA_130_157_N_GenomeWideSNP_6_H07_831736	7	54610925	55193698	578	3.1359
	7	55195947	55199388	7	0.5999
	7	55202117	55203571	8	2.9241
	7	55203733	55207474	8	3.927
	7	55208088	55219194	29	2.8937
	7	55220177	55225327	4	0.783
	7	55225401	55269964	42	3.2014
	7	55271446	55291726	16	2.347
PUNAS_p_Kinome_misc_AFFX_n_GenomeWideSNP_6_A04_238168	7	54393488	70420438	6297	0.3847
PUNAS_p_Kinome_misc_AFFX_n_GenomeWideSNP_6_A05_238170	7	54393488	57558609	1924	0.4813
PUNAS_p_Kinome_misc_AFFX_n_GenomeWideSNP_6_A06_238172	7	54393488	57065360	1629	0.2262
PUNAS_p_Kinome_misc_AFFX_n_GenomeWideSNP_6_A08_238176	7	55075807	55280677	323	0.7273
PUNAS_p_Kinome_misc_AFFX_n_GenomeWideSNP_6_A09_238178	7	54905674	55178237	297	3.1256
	7	55181845	55225327	85	2.4748
	7	55225401	55521304	221	2.9277
PUNAS_p_Kinome_misc_AFFX_n_GenomeWideSNP_6_D11_238254	7	54393488	63006698	2430	0.2817
PUNAS_p_Kinome_misc_AFFX_n_GenomeWideSNP_6_F12_238304	7	54966353	55581149	594	2.8268
RACKS_p_TCGAaffxB10b_11_S_GenomeWideSNP_6_A03_429554	7	38352239	76450465	19693	0.0432
RACKS_p_TCGAaffxB10b_11_S_GenomeWideSNP_6_A06_429558	7	54393488	64568852	3140	0.5553
RACKS_p_TCGAaffxB10b_11_S_GenomeWideSNP_6_A07_429560	7	54863885	55321346	516	2.6734
RACKS_p_TCGAaffxB10b_11_S_GenomeWideSNP_6_A09_429570	7	54393488	56072801	1254	0.3204
RACKS_p_TCGAaffxB10b_11_S_GenomeWideSNP_6_A11_429566	7	54905674	55175275	293	4.1396
	7	55175876	55681298	408	3.7815
RACKS_p_TCGAaffxB10b_11_S_GenomeWideSNP_6_B02_429576	7	43636186	56761500	9029	0.3668
RACKS_p_TCGAaffxB10b_11_S_GenomeWideSNP_6_B03_429574	7	54905674	55208844	353	3.746
	7	55208927	55479001	210	3.3145
RACKS_p_TCGAaffxB10b_11_S_GenomeWideSNP_6_B05_429586	7	21920165	86932765	38449	0.3115
RACKS_p_TCGAaffxB10b_11_S_GenomeWideSNP_6_B08_429596	7	54393488	62054775	2160	0.7662
RACKS_p_TCGAaffxB10b_11_S_GenomeWideSNP_6_H11_429612	7	54393488	69632752	5785	0.7416
ROOTY_p_TCGAb27and38_SNP_N_GenomeWideSNP_6_C07_584512	7	54905674	55268916	423	5.1601
	7	55269964	64594065	2326	1.0492
ROOTY_p_TCGAb27and38_SNP_N_GenomeWideSNP_6_C08_584676	7	32458776	57007841	16741	0.5961
ROOTY_p_TCGAb27and38_SNP_N_GenomeWideSNP_6_C09_584694	7	54953111	55260535	384	4.6625
	7	55262870	55454133	131	4.1639
ROOTY_p_TCGAb27and38_SNP_N_GenomeWideSNP_6_D02_584580	7	54728518	64594341	2895	0.7763
ROOTY_p_TCGAb27and38_SNP_N_GenomeWideSNP_6_D03_584578	7	54905674	55128207	195	4.6225
	7	55128291	55133663	13	6.0611
	7	55138231	55280677	225	4.4745
ROOTY_p_TCGAb27and38_SNP_N_GenomeWideSNP_6_D04_584600	7	54942008	55133663	186	4.3119
	7	55138231	55354501	288	3.7636
ROOTY_p_TCGAb27and38_SNP_N_GenomeWideSNP_6_D05_584528	7	54393488	63651298	2658	1.0011
ROOTY_p_TCGAb27and38_SNP_N_GenomeWideSNP_6_D10_584634	7	43636186	56036983	8703	0.8175
ROOTY_p_TCGAb27and38_SNP_N_GenomeWideSNP_6_D11_584670	7	85111	63111146	40932	-0.2438
ROOTY_p_TCGAb27and38_SNP_N_GenomeWideSNP_6_D12_584620	7	49177832	57534527	5765	0.1423
ROOTY_p_TCGAb27and38_SNP_N_GenomeWideSNP_6_E01_584594	7	54393488	64594341	3139	0.5856
ROOTY_p_TCGAb27and38_SNP_N_GenomeWideSNP_6_E05_584630	7	54888059	55260535	431	4.8679
	7	55262870	55417895	116	4.0082
ROOTY_p_TCGAb27and38_SNP_N_GenomeWideSNP_6_E06_584554	7	54393488	64568852	3137	0.7361
ROOTY_p_TCGAb27and38_SNP_N_GenomeWideSNP_6_E07_584526	7	54393488	64566957	3137	0.2731
ROOTY_p_TCGAb27and38_SNP_N_GenomeWideSNP_6_E08_584604	7	54486065	55583490	971	2.0922
ROOTY_p_TCGAb27and38_SNP_N_GenomeWideSNP_6_E12_584674	7	54905674	55267920	422	3.9156
	7	55268916	56915293	805	0.6761
ROOTY_p_TCGAb27and38_SNP_N_GenomeWideSNP_6_F02_584680	7	54896000	55302832	459	4.5601
ROOTY_p_TCGAb27and38_SNP_N_GenomeWideSNP_6_F03_584648	7	55025067	55128207	115	4.1729
	7	55128291	55133663	13	5.3369
	7	55138231	55561884	424	3.9532
ROOTY_p_TCGAb27and38_SNP_N_GenomeWideSNP_6_F04_584586	7	54393488	55536085	998	-0.004
ROOTY_p_TCGAb27and38_SNP_N_GenomeWideSNP_6_F06_584684	7	54393488	64568852	3136	-0.0034
ROOTY_p_TCGAb27and38_SNP_N_GenomeWideSNP_6_F07_584614	7	54905123	55178237	299	4.5784
	7	55181845	55425140	235	4.1555
ROOTY_p_TCGAb27and38_SNP_N_GenomeWideSNP_6_F08_584532	7	54819145	56866820	1296	1.2291
ROOTY_p_TCGAb27and38_SNP_N_GenomeWideSNP_6_F09_584672	7	54393488	64651349	3147	1.02
ROOTY_p_TCGAb27and38_SNP_N_GenomeWideSNP_6_G02_584538	7	46678216	57292606	7389	0.5788
ROOTY_p_TCGAb27and38_SNP_N_GenomeWideSNP_6_G03_584654	7	54939080	55637600	654	3.7557
ROOTY_p_TCGAb27and38_SNP_N_GenomeWideSNP_6_G04_584544	7	54905123	55228053	390	4.1877
	7	55228173	55644680	290	3.8563
ROOTY_p_TCGAb27and38_SNP_N_GenomeWideSNP_6_G09_584542	7	54939080	55178237	278	4.155
	7	55181845	55225327	85	3.0907
	7	55225401	55378254	126	3.7432
ROOTY_p_TCGAb27and38_SNP_N_GenomeWideSNP_6_G10_584530	7	54905674	56411569	1018	3.9687
ROOTY_p_TCGAb27and38_SNP_N_GenomeWideSNP_6_G11_584632	7	54393488	56683931	1515	0.1692
SALIC_p_TCGAb26_SNP_N_GenomeWideSNP_6_A04_571322	7	53595615	64544539	3718	0.5137
SALIC_p_TCGAb26_SNP_N_GenomeWideSNP_6_A05_571210	7	54393488	57007841	1631	0.4766
SALIC_p_TCGAb26_SNP_N_GenomeWideSNP_6_A08_571304	7	54530581	55342649	804	3.0482
SALIC_p_TCGAb26_SNP_N_GenomeWideSNP_6_A10_571158	7	54950551	55327748	447	3.2221
SALIC_p_TCGAb26_SNP_N_GenomeWideSNP_6_B01_571258	7	54905674	55483789	568	2.7783
SALIC_p_TCGAb26_SNP_N_GenomeWideSNP_6_B02_571138	7	54393488	142047315	49097	0.0165
SALIC_p_TCGAb26_SNP_N_GenomeWideSNP_6_B03_571268	7	54393488	70420438	6301	0.0232
SALIC_p_TCGAb26_SNP_N_GenomeWideSNP_6_B04_571150	7	54393488	61888128	2142	0.1675
SALIC_p_TCGAb26_SNP_N_GenomeWideSNP_6_B05_571310	7	54905123	55514819	598	3.1534
SALIC_p_TCGAb26_SNP_N_GenomeWideSNP_6_B07_571190	7	54395206	55128207	583	3.2695
	7	55128291	55133663	13	4.4072
	7	55138231	55583490	430	3.2768
SALIC_p_TCGAb26_SNP_N_GenomeWideSNP_6_B09_571324	7	54393488	61832057	2120	0.5974
SALIC_p_TCGAb26_SNP_N_GenomeWideSNP_6_B12_571266	7	54393488	64568852	3140	0.8098
SALIC_p_TCGAb26_SNP_N_GenomeWideSNP_6_C01_571296	7	54550678	55406200	813	3.4753
SALIC_p_TCGAb26_SNP_N_GenomeWideSNP_6_C02_571264	7	54393488	56914787	1617	1.3933
SALIC_p_TCGAb26_SNP_N_GenomeWideSNP_6_C03_571166	7	54393488	56761500	1573	0.6013
SALIC_p_TCGAb26_SNP_N_GenomeWideSNP_6_C04_571134	7	32518640	69446594	20708	-0.0315
SALIC_p_TCGAb26_SNP_N_GenomeWideSNP_6_C05_571252	7	54393488	66637239	3894	0.2364
SALIC_p_TCGAb26_SNP_N_GenomeWideSNP_6_C06_571312	7	54905674	55269964	424	3.5794
	7	55271446	55272485	3	2.2898
SALIC_p_TCGAb26_SNP_N_GenomeWideSNP_6_C12_571306	7	47187064	57007841	6859	0.4594
SALIC_p_TCGAb26_SNP_N_GenomeWideSNP_6_D01_571256	7	54393488	62909524	2424	0.4743
SALIC_p_TCGAb26_SNP_N_GenomeWideSNP_6_D02_571188	7	54928214	55269964	413	3.0133
	7	55271446	55280677	9	2.2293
SALIC_p_TCGAb26_SNP_N_GenomeWideSNP_6_D03_571200	7	54393488	76495261	8689	0.369
SALIC_p_TCGAb26_SNP_N_GenomeWideSNP_6_D04_571226	7	54811195	55128207	274	3.4534
	7	55128291	55133663	13	4.5382
	7	55138231	55507580	380	3.4074
SALIC_p_TCGAb26_SNP_N_GenomeWideSNP_6_D05_571206	7	54905674	55269964	424	3.4277
	7	55271446	55354770	73	3.106
SALIC_p_TCGAb26_SNP_N_GenomeWideSNP_6_D06_571318	7	54993064	55267920	360	2.0888
	7	55268916	55406200	102	0.2607
SALIC_p_TCGAb26_SNP_N_GenomeWideSNP_6_D09_571232	7	38356607	64651349	14209	0.0888
SALIC_p_TCGAb26_SNP_N_GenomeWideSNP_6_D10_571222	7	54470769	56072801	1203	3.1849
SALIC_p_TCGAb26_SNP_N_GenomeWideSNP_6_D11_571148	7	54928214	55506734	576	0.4486
SALIC_p_TCGAb26_SNP_N_GenomeWideSNP_6_D12_571316	7	54878880	55269964	445	3.3682
	7	55271446	55272485	3	1.4251
SALIC_p_TCGAb26_SNP_N_GenomeWideSNP_6_E01_571260	7	54393488	97609419	22296	0.0165
SALIC_p_TCGAb26_SNP_N_GenomeWideSNP_6_E02_571276	7	54787752	55345143	590	3.1117
SALIC_p_TCGAb26_SNP_N_GenomeWideSNP_6_E03_571176	7	54861416	55293361	495	2.646
SALIC_p_TCGAb26_SNP_N_GenomeWideSNP_6_E04_571180	7	54824350	55277964	500	3.6244
SALIC_p_TCGAb26_SNP_N_GenomeWideSNP_6_E05_571270	7	54393488	70420438	6301	0.0944
SALIC_p_TCGAb26_SNP_N_GenomeWideSNP_6_E06_571174	7	54905674	55100034	146	3.2626
	7	55102668	55109914	20	1.2143
	7	55113095	55123552	20	2.9268
	7	55126912	55164818	83	1.3606
	7	55164985	55178237	28	3.5799
	7	55181845	55198654	31	1.2855
	7	55198796	55221655	53	3.0904
	7	55225327	55230840	10	1.354
	7	55232333	55327748	84	2.9815
SALIC_p_TCGAb26_SNP_N_GenomeWideSNP_6_E07_571284	7	54892247	55559860	642	3.3486
SALIC_p_TCGAb26_SNP_N_GenomeWideSNP_6_E08_571164	7	54393488	56747946	1563	0.4363
SALIC_p_TCGAb26_SNP_N_GenomeWideSNP_6_E09_571262	7	54393488	62849400	2422	0.1049
SALIC_p_TCGAb26_SNP_N_GenomeWideSNP_6_F01_571152	7	54393488	88751458	16653	0.5997
SALIC_p_TCGAb26_SNP_N_GenomeWideSNP_6_F03_571212	7	54393488	57121014	1637	0.6265
SALIC_p_TCGAb26_SNP_N_GenomeWideSNP_6_F07_571136	7	54787752	55280677	530	3.1613
SALIC_p_TCGAb26_SNP_N_GenomeWideSNP_6_F08_571178	7	54395206	55765635	1135	2.8483
SALIC_p_TCGAb26_SNP_N_GenomeWideSNP_6_G08_571146	7	54393488	56105763	1269	2.7236
SALIC_p_TCGAb26_SNP_N_GenomeWideSNP_6_H02_571288	7	54393488	61858202	2136	0.0423
SALIC_p_TCGAb26_SNP_N_GenomeWideSNP_6_H07_571286	7	51832443	70420438	8246	0.5108
SALIC_p_TCGAb26_SNP_N_GenomeWideSNP_6_H08_571238	7	54905674	55093788	130	3.388
	7	55093955	55178237	167	2.9564
	7	55181845	55215909	70	2.1694
	7	55218638	55221655	14	0.6357
	7	55225327	55225441	3	2.0543
	7	55225629	55472602	172	2.998
SEXES_p_TCGA_b111_SNP_N_GenomeWideSNP_6_A03_780504	7	54393488	57065360	1629	0.1375
SEXES_p_TCGA_b111_SNP_N_GenomeWideSNP_6_A04_780422	7	54393488	76143893	8467	0.2226
SEXES_p_TCGA_b111_SNP_N_GenomeWideSNP_6_A05_780420	7	55077293	55538224	496	3.2158
SEXES_p_TCGA_b111_SNP_N_GenomeWideSNP_6_A07_780424	7	54478008	55349464	829	3.2858
SEXES_p_TCGA_b111_SNP_N_GenomeWideSNP_6_A08_780570	7	54540536	57007841	1534	0.5648
SEXES_p_TCGA_b111_SNP_N_GenomeWideSNP_6_A09_780478	7	55082418	55123346	68	3.243
	7	55123458	55131000	18	4.3905
	7	55132080	55414986	324	3.3822
SEXES_p_TCGA_b111_SNP_N_GenomeWideSNP_6_A10_780452	7	54393488	66637239	3894	0.2646
SEXES_p_TCGA_b111_SNP_N_GenomeWideSNP_6_A11_780538	7	54393488	62909524	2420	0.0706
SEXES_p_TCGA_b111_SNP_N_GenomeWideSNP_6_A12_780536	7	54837410	55865767	841	3.1317
SEXES_p_TCGA_b111_SNP_N_GenomeWideSNP_6_B01_780466	7	54932257	55333920	462	0.721
SEXES_p_TCGA_b111_SNP_N_GenomeWideSNP_6_B02_780430	7	54393488	64568852	3139	0.6043
SEXES_p_TCGA_b111_SNP_N_GenomeWideSNP_6_B04_780426	7	54393488	133785195	43609	0.4303
SEXES_p_TCGA_b111_SNP_N_GenomeWideSNP_6_B05_780444	7	55077293	55213142	245	3.2427
	7	55214016	55225327	24	2.253
	7	55225401	55688100	321	3.2175
SEXES_p_TCGA_b111_SNP_N_GenomeWideSNP_6_B07_780522	7	54393488	73370571	7741	0.4332
SEXES_p_TCGA_b111_SNP_N_GenomeWideSNP_6_B08_780572	7	54935343	55208844	335	2.328
	7	55208927	55225327	29	1.8712
	7	55225401	55269964	42	2.3133
	7	55271446	55272485	3	1.0399
SEXES_p_TCGA_b111_SNP_N_GenomeWideSNP_6_B09_780512	7	54393488	56833052	1601	0.6849
SEXES_p_TCGA_b111_SNP_N_GenomeWideSNP_6_B12_780534	7	54393488	55108753	553	2.6988
	7	55109147	55225327	219	0.0889
	7	55225401	55269964	42	2.676
	7	55271446	55272485	3	0.79
SEXES_p_TCGA_b111_SNP_N_GenomeWideSNP_6_C01_780442	7	54874544	55279715	455	2.9314
SEXES_p_TCGA_b111_SNP_N_GenomeWideSNP_6_C06_780392	7	54393488	64568852	3139	0.4769
SEXES_p_TCGA_b111_SNP_N_GenomeWideSNP_6_C07_780464	7	54958753	55123552	151	-0.0801
	7	55126912	55142435	44	0.4784
	7	55146264	55311394	229	-0.0757
SEXES_p_TCGA_b111_SNP_N_GenomeWideSNP_6_C08_780490	7	54393488	133778652	43599	0.2629
SEXES_p_TCGA_b111_SNP_N_GenomeWideSNP_6_C09_780576	7	54393488	70420438	6297	0.1904
SEXES_p_TCGA_b111_SNP_N_GenomeWideSNP_6_C10_780552	7	53468953	57414165	2438	0.1677
SEXES_p_TCGA_b111_SNP_N_GenomeWideSNP_6_C11_780476	7	54393488	87665239	15879	0.0963
SEXES_p_TCGA_b111_SNP_N_GenomeWideSNP_6_C12_780568	7	54720512	55317251	620	2.65
SEXES_p_TCGA_b111_SNP_N_GenomeWideSNP_6_D01_780434	7	55013851	55267920	352	2.9542
	7	55268916	55309732	36	1.8698
SEXES_p_TCGA_b111_SNP_N_GenomeWideSNP_6_D03_780414	7	54905674	55178237	297	3.3548
	7	55181845	55416021	229	3.0519
SEXES_p_TCGA_b111_SNP_N_GenomeWideSNP_6_D04_780492	7	55077293	55280677	319	3.5727
SEXES_p_TCGA_b111_SNP_N_GenomeWideSNP_6_D07_780488	7	6914727	62252481	37342	0.6759
SEXES_p_TCGA_b111_SNP_N_GenomeWideSNP_6_D09_780554	7	43284187	57450683	9499	0.6175
SEXES_p_TCGA_b111_SNP_N_GenomeWideSNP_6_D10_780410	7	54393488	65004489	3331	0.6234
SEXES_p_TCGA_b111_SNP_N_GenomeWideSNP_6_E03_780520	7	54393488	109427850	28792	0.1194
SEXES_p_TCGA_b111_SNP_N_GenomeWideSNP_6_E06_780432	7	43355	62124074	40751	0.4887
SEXES_p_TCGA_b111_SNP_N_GenomeWideSNP_6_F03_780508	7	54393488	64594341	3140	0.0737
SEXES_p_TCGA_b111_SNP_N_GenomeWideSNP_6_F04_780510	7	54393488	76303005	8539	0.1302
SEXES_p_TCGA_b111_SNP_N_GenomeWideSNP_6_F09_780456	7	54393488	79469544	10715	0.5336
SEXES_p_TCGA_b111_SNP_N_GenomeWideSNP_6_G03_780454	7	54393488	88751636	16615	0.0859
SEXES_p_TCGA_b111_SNP_N_GenomeWideSNP_6_G04_780530	7	54912828	55172285	277	2.4209
	7	55172768	55225327	100	0.9318
	7	55225401	55313378	79	2.2632
SEXES_p_TCGA_b111_SNP_N_GenomeWideSNP_6_G07_780388	7	53307764	56076258	2027	3.1823
SHUNT_p_TCGA_sigwga_Affx_Sty_GenomeWideSNP_6_A06_228770	7	54932257	56761500	1104	0.476
SHUNT_p_TCGA_sigwga_Affx_Sty_GenomeWideSNP_6_A08_228802	7	54840482	55123552	247	2.8622
	7	55126912	55133033	17	4.141
	7	55133236	55304254	229	2.8945
SHUNT_p_TCGA_sigwga_Affx_Sty_GenomeWideSNP_6_A10_228834	7	54188805	55123552	700	3.7158
	7	55126912	55131000	14	5.8662
	7	55133003	55583490	406	3.7252
SHUNT_p_TCGA_sigwga_Affx_Sty_GenomeWideSNP_6_A12_228866	7	48929007	81791323	15446	0.2779
SHUNT_p_TCGA_sigwga_Affx_Sty_GenomeWideSNP_6_B02_228708	7	48929007	140006827	48996	0.1085
SHUNT_p_TCGA_sigwga_Affx_Sty_GenomeWideSNP_6_B04_228740	7	50307373	64568852	5878	0.074
SHUNT_p_TCGA_sigwga_Affx_Sty_GenomeWideSNP_6_B05_228756	7	54535950	55127515	475	3.5943
	7	55127530	55129693	7	6.3682
	7	55131000	56534253	798	3.6097
SHUNT_p_TCGA_sigwga_Affx_Sty_GenomeWideSNP_6_B07_228788	7	54393488	126046150	37019	0.4433
SHUNT_p_TCGA_sigwga_Affx_Sty_GenomeWideSNP_6_B10_228836	7	29517578	64225729	18993	0.3785
SHUNT_p_TCGA_sigwga_Affx_Sty_GenomeWideSNP_6_B12_228868	7	54856528	55123552	239	3.8486
	7	55126912	55131000	14	6.4722
	7	55133003	55694186	468	3.9495
SHUNT_p_TCGA_sigwga_Affx_Sty_GenomeWideSNP_6_C03_228726	7	54393488	56761500	1493	0.3713
SHUNT_p_TCGA_sigwga_Affx_Sty_GenomeWideSNP_6_C05_228758	7	54649711	106420850	25266	0.0612
SHUNT_p_TCGA_sigwga_Affx_Sty_GenomeWideSNP_6_C06_228774	7	54753353	55123552	304	3.6645
	7	55126912	55131000	14	5.4771
	7	55133003	55185835	101	3.9354
	7	55185890	55330548	160	3.2984
SHUNT_p_TCGA_sigwga_Affx_Sty_GenomeWideSNP_6_C08_228806	7	54693856	55302440	606	2.5106
SHUNT_p_TCGA_sigwga_Affx_Sty_GenomeWideSNP_6_C10_228838	7	54763064	55123552	298	3.943
	7	55126912	55131000	14	6.1581
	7	55133003	55141908	26	3.7502
	7	55141959	55185776	73	4.6176
	7	55185835	55378485	191	3.8477
SHUNT_p_TCGA_sigwga_Affx_Sty_GenomeWideSNP_6_D01_228696	7	54167578	55123552	743	3.7703
	7	55126912	55131000	14	6.3116
	7	55133003	55141908	26	3.5983
	7	55141959	55185835	74	4.5663
	7	55185890	55307545	136	3.6717
SHUNT_p_TCGA_sigwga_Affx_Sty_GenomeWideSNP_6_D04_228744	7	47407426	105473397	29650	0.1525
SHUNT_p_TCGA_sigwga_Affx_Sty_GenomeWideSNP_6_D07_228792	7	38996135	66643268	13779	0.3976
SHUNT_p_TCGA_sigwga_Affx_Sty_GenomeWideSNP_6_D09_228824	7	22601107	84164108	34563	0.1647
SHUNT_p_TCGA_sigwga_Affx_Sty_GenomeWideSNP_6_D11_228856	7	54941355	55123552	162	3.6111
	7	55126912	55131000	14	5.3847
	7	55133003	55185835	101	3.8398
	7	55185890	55330548	160	3.1699
SHUNT_p_TCGA_sigwga_Affx_Sty_GenomeWideSNP_6_E01_228698	7	54393488	55432292	890	0.3094
SHUNT_p_TCGA_sigwga_Affx_Sty_GenomeWideSNP_6_E04_228746	7	54550678	55123552	462	3.4379
	7	55126912	55131000	14	5.1677
	7	55133003	55203297	132	3.3368
	7	55203571	55214016	17	0.5021
	7	55214028	55214138	4	-0.1847
	7	55214202	55225327	18	0.6844
	7	55225401	55542253	214	3.4056
SHUNT_p_TCGA_sigwga_Affx_Sty_GenomeWideSNP_6_E05_228762	7	43355	61875430	38519	0.5642
SHUNT_p_TCGA_sigwga_Affx_Sty_GenomeWideSNP_6_E07_228794	7	54393488	56217051	1249	3.4373
SHUNT_p_TCGA_sigwga_Affx_Sty_GenomeWideSNP_6_E10_228842	7	54393488	80655089	10919	0.0851
SHUNT_p_TCGA_sigwga_Affx_Sty_GenomeWideSNP_6_E12_228874	7	31015530	159127004	72450	0.3086
SHUNT_p_TCGA_sigwga_Affx_Sty_GenomeWideSNP_6_F02_228716	7	54393488	77769048	8980	0.3966
SHUNT_p_TCGA_sigwga_Affx_Sty_GenomeWideSNP_6_F04_228748	7	19612246	109433798	50651	0.4823
SHUNT_p_TCGA_sigwga_Affx_Sty_GenomeWideSNP_6_F06_228780	7	48929007	137892344	48099	-0.0352
SHUNT_p_TCGA_sigwga_Affx_Sty_GenomeWideSNP_6_F09_228828	7	34698865	141763124	59465	0.0268
SHUNT_p_TCGA_sigwga_Affx_Sty_GenomeWideSNP_6_F11_228860	7	54619107	55126912	426	3.6485
	7	55126927	55131000	13	5.8517
	7	55133003	55373436	282	3.6113
SHUNT_p_TCGA_sigwga_Affx_Sty_GenomeWideSNP_6_G01_228702	7	54594535	55123552	441	3.3631
	7	55126912	55131000	14	5.0512
	7	55133003	55203297	132	3.4108
	7	55203571	55225327	39	0.8934
	7	55225401	55717942	319	3.29
SHUNT_p_TCGA_sigwga_Affx_Sty_GenomeWideSNP_6_G04_228750	7	54905674	55123552	182	3.8145
	7	55126912	55133663	20	5.0273
	7	55138231	56573821	811	3.498
SHUNT_p_TCGA_sigwga_Affx_Sty_GenomeWideSNP_6_G06_228782	7	54636695	55127784	421	3.6546
	7	55128291	55129623	4	6.993
	7	55129693	55267920	209	3.4886
	7	55268916	105158056	24018	0.3778
SHUNT_p_TCGA_sigwga_Affx_Sty_GenomeWideSNP_6_G08_228814	7	54862403	55123552	232	3.3427
	7	55126912	55131000	14	4.9165
	7	55133003	55185835	101	3.2325
	7	55185890	55202117	25	1.5543
	7	55202509	55225327	45	0.7315
	7	55225401	55324319	83	2.9231
SHUNT_p_TCGA_sigwga_Affx_Sty_GenomeWideSNP_6_G10_228846	7	20516346	77709338	31563	0.4887
SHUNT_p_TCGA_sigwga_Affx_Sty_GenomeWideSNP_6_H02_228720	7	54406914	55123552	552	3.3178
	7	55126912	55131000	14	4.8702
	7	55133003	55213142	148	3.3211
	7	55214016	55330548	113	2.7759
SHUNT_p_TCGA_sigwga_Affx_Sty_GenomeWideSNP_6_H08_228816	7	54393488	126790393	37636	0.5359
SHUNT_p_TCGA_sigwga_Affx_Sty_GenomeWideSNP_6_H12_228880	7	54393488	66643268	3751	0.3367
STAIR_p_TCGA_Batch7_Affx_N_GenomeWideSNP_6_B03_238382	7	54386514	64554240	3117	0.4022
STAIR_p_TCGA_Batch7_Affx_N_GenomeWideSNP_6_B05_238386	7	54393488	97417610	22187	0.5749
STAIR_p_TCGA_Batch7_Affx_N_GenomeWideSNP_6_B07_238390	7	54555909	55327748	741	2.2027
STAIR_p_TCGA_Batch7_Affx_N_GenomeWideSNP_6_B10_238396	7	54393488	56954399	1604	0.5126
STAIR_p_TCGA_Batch7_Affx_N_GenomeWideSNP_6_B12_238400	7	55075820	55100034	33	3.4905
	7	55102668	55225327	233	1.6647
	7	55225401	55403025	134	3.3586
STAIR_p_TCGA_Batch7_Affx_N_GenomeWideSNP_6_C01_238402	7	54393488	64568852	3121	0.1119
STAIR_p_TCGA_Batch7_Affx_N_GenomeWideSNP_6_C03_238406	7	54393488	76153348	8478	0.3786
STAIR_p_TCGA_Batch7_Affx_N_GenomeWideSNP_6_C10_238420	7	43355	109433798	67394	0.6761
STAIR_p_TCGA_Batch7_Affx_N_GenomeWideSNP_6_D01_238426	7	55075820	55266757	301	3.3212
	7	55267160	55663320	263	3.0006
STAIR_p_TCGA_Batch7_Affx_N_GenomeWideSNP_6_D03_238430	7	54393488	55798100	1124	2.9721
STAIR_p_TCGA_Batch7_Affx_N_GenomeWideSNP_6_D05_238434	7	55075820	55356532	377	3.3404
STAIR_p_TCGA_Batch7_Affx_N_GenomeWideSNP_6_D08_238440	7	55077293	55524734	477	3.2901
STAIR_p_TCGA_Batch7_Affx_N_GenomeWideSNP_6_D09_238442	7	55077293	55266757	299	3.488
	7	55267160	55490708	144	3.1598
STAIR_p_TCGA_Batch7_Affx_N_GenomeWideSNP_6_D10_238444	7	55025372	55497494	476	0.974
STAIR_p_TCGA_Batch7_Affx_N_GenomeWideSNP_6_D11_238446	7	54449984	55367522	826	3.2333
STAIR_p_TCGA_Batch7_Affx_N_GenomeWideSNP_6_E01_238450	7	55077293	55644680	551	3.3524
STAIR_p_TCGA_Batch7_Affx_N_GenomeWideSNP_6_E03_238454	7	6038901	126044974	74382	0.4869
STAIR_p_TCGA_Batch7_Affx_N_GenomeWideSNP_6_E06_238460	7	54850681	55116555	231	2.9734
	7	55123174	55221655	198	0.1029
	7	55225327	55340320	103	2.9441
STAIR_p_TCGA_Batch7_Affx_N_GenomeWideSNP_6_E08_238464	7	55077293	55858373	642	3.2401
STAIR_p_TCGA_Batch7_Affx_N_GenomeWideSNP_6_F12_238496	7	53070750	70420438	7242	0.4167
STAIR_p_TCGA_Batch7_Affx_N_GenomeWideSNP_6_G01_238498	7	54393488	64568852	3121	0.1126
TOUSE_p_TCGAaffxB9_10a_N_GenomeWideSNP_6_E11_396988	7	54905674	55153164	247	3.3942
	7	55153180	55504214	338	3.0547
TOUSE_p_TCGAaffxB9_10a_N_GenomeWideSNP_6_F01_396976	7	54693856	55240953	584	0.6084
	7	55245186	55260535	16	1.0794
	7	55262870	87653487	15096	0.5523
TOUSE_p_TCGAaffxB9_10a_N_GenomeWideSNP_6_F03_396980	7	54939080	55741129	724	2.7756
TOUSE_p_TCGAaffxB9_10a_N_GenomeWideSNP_6_F06_396974	7	54905674	55260535	414	3.0307
	7	55262870	55337264	71	2.654
TOUSE_p_TCGAaffxB9_10a_N_GenomeWideSNP_6_F08_396962	7	54671417	55414986	726	2.9076
TOUSE_p_TCGAaffxB9_10a_N_GenomeWideSNP_6_F09_396960	7	54393488	70420438	6300	0.3719
TOUSE_p_TCGAaffxB9_10a_N_GenomeWideSNP_6_F11_396964	7	54856711	56036983	908	0.4572
TOUSE_p_TCGAaffxB9_10a_N_GenomeWideSNP_6_G02_396956	7	29693618	56967029	18731	-0.0221
TOUSE_p_TCGAaffxB9_10a_N_GenomeWideSNP_6_G04_396944	7	54831941	55518047	672	1.978
TOUSE_p_TCGAaffxB9_10a_N_GenomeWideSNP_6_G06_396948	7	54393488	64565585	3138	0.8695
TOUSE_p_TCGAaffxB9_10a_N_GenomeWideSNP_6_G07_396950	7	54393488	97385735	22171	0.7946
TOUSE_p_TCGAaffxB9_10a_N_GenomeWideSNP_6_G09_396938	7	54393488	56038302	1243	1.8301
TOUSE_p_TCGAaffxB9_10a_N_GenomeWideSNP_6_G12_396928	7	54751606	55432292	667	3.3268
TOUSE_p_TCGAaffxB9_10a_N_GenomeWideSNP_6_H02_396932	7	54824350	55514819	668	3.0238
TOUSE_p_TCGAaffxB9_10a_N_GenomeWideSNP_6_H03_396934	7	54393488	68399773	5077	0.0246
TOUSE_p_TCGAaffxB9_10a_N_GenomeWideSNP_6_H07_397002	7	54393488	70420438	6299	0.3675
TOUSE_p_TCGAaffxB9_10a_N_GenomeWideSNP_6_H10_396996	7	54393488	61307080	2096	0.4867
TOUSE_p_TCGAaffxB9_10a_N_GenomeWideSNP_6_H12_396992	7	54905674	55178237	297	3.1072
	7	55181845	55203297	43	2.7144
	7	55203571	55207474	9	3.6234
	7	55208088	55213142	9	2.7492
	7	55214016	55225327	24	2.2062
	7	55225401	55313378	80	2.7915
TRIBE_p_TCGAaffx_B1_2_GBM_Nsp_GenomeWideSNP_6_A01_155716	7	54393488	120302287	35320	0.6616
TRIBE_p_TCGAaffx_B1_2_GBM_Nsp_GenomeWideSNP_6_A05_155780	7	54905674	55093788	130	3.5681
	7	55093955	55128207	65	3.0324
	7	55128291	55133663	13	4.456
	7	55138231	55402064	311	3.2132
TRIBE_p_TCGAaffx_B1_2_GBM_Nsp_GenomeWideSNP_6_A07_155812	7	53321683	57007841	2389	0.4161
TRIBE_p_TCGAaffx_B1_2_GBM_Nsp_GenomeWideSNP_6_A09_155844	7	55054805	65002681	2836	1.0187
TRIBE_p_TCGAaffx_B1_2_GBM_Nsp_GenomeWideSNP_6_A11_155876	7	55093955	55337264	354	3.2082
TRIBE_p_TCGAaffx_B1_2_GBM_Nsp_GenomeWideSNP_6_B03_155750	7	54393488	64594065	3136	0.1335
TRIBE_p_TCGAaffx_B1_2_GBM_Nsp_GenomeWideSNP_6_B05_155782	7	54393488	76722455	8758	0.1262
TRIBE_p_TCGAaffx_B1_2_GBM_Nsp_GenomeWideSNP_6_B07_155814	7	54393488	109437092	28795	0.0626
TRIBE_p_TCGAaffx_B1_2_GBM_Nsp_GenomeWideSNP_6_B09_155846	7	54905123	55093788	132	4.0315
	7	55093955	55123346	53	3.2228
	7	55123458	55128207	12	4.2838
	7	55128291	55133663	13	5.2161
	7	55138231	55174071	78	3.675
	7	55174598	55175275	7	5.5311
	7	55175876	56038878	560	3.652
TRIBE_p_TCGAaffx_B1_2_GBM_Nsp_GenomeWideSNP_6_B11_155878	7	54393488	62925833	2425	0.0942
TRIBE_p_TCGAaffx_B1_2_GBM_Nsp_GenomeWideSNP_6_C01_155720	7	38400957	62124074	13201	0.3931
TRIBE_p_TCGAaffx_B1_2_GBM_Nsp_GenomeWideSNP_6_C03_155752	7	54393488	109430050	28793	0.0239
TRIBE_p_TCGAaffx_B1_2_GBM_Nsp_GenomeWideSNP_6_C05_155784	7	54393488	62960810	2427	0.2759
TRIBE_p_TCGAaffx_B1_2_GBM_Nsp_GenomeWideSNP_6_C09_155848	7	54393488	64568852	3137	0.4607
TRIBE_p_TCGAaffx_B1_2_GBM_Nsp_GenomeWideSNP_6_C11_155880	7	54840482	55432292	604	3.5002
TRIBE_p_TCGAaffx_B1_2_GBM_Nsp_GenomeWideSNP_6_D03_155754	7	54917259	55128207	189	3.4906
	7	55128291	55133663	13	4.8061
	7	55138231	55267920	213	3.4287
	7	55268916	55291726	18	2.185
TRIBE_p_TCGAaffx_B1_2_GBM_Nsp_GenomeWideSNP_6_D05_155786	7	54393488	55915666	1184	3.0594
TRIBE_p_TCGAaffx_B1_2_GBM_Nsp_GenomeWideSNP_6_D07_155818	7	54393488	91208142	18296	0.0262
TRIBE_p_TCGAaffx_B1_2_GBM_Nsp_GenomeWideSNP_6_D09_155850	7	54393488	70420438	6297	0.2718
TRIBE_p_TCGAaffx_B1_2_GBM_Nsp_GenomeWideSNP_6_D11_155882	7	54393488	85632707	14791	0.5717
TRIBE_p_TCGAaffx_B1_2_GBM_Nsp_GenomeWideSNP_6_E01_155724	7	54393488	97395462	22155	0.2386
TRIBE_p_TCGAaffx_B1_2_GBM_Nsp_GenomeWideSNP_6_E03_155756	7	38356607	76217618	19558	0.26
TRIBE_p_TCGAaffx_B1_2_GBM_Nsp_GenomeWideSNP_6_E07_155820	7	38404387	126044974	49881	0.0639
TRIBE_p_TCGAaffx_B1_2_GBM_Nsp_GenomeWideSNP_6_E11_155884	7	54928214	55694878	695	0.3676
TRIBE_p_TCGAaffx_B1_2_GBM_Nsp_GenomeWideSNP_6_F01_155726	7	54582342	55128207	463	3.1659
	7	55128291	55133663	13	4.6608
	7	55138231	55174071	78	3.329
	7	55174598	55175275	7	4.9676
	7	55175876	55300905	150	3.0892
TRIBE_p_TCGAaffx_B1_2_GBM_Nsp_GenomeWideSNP_6_F03_155758	7	54393488	76240677	8511	0.4076
TRIBE_p_TCGAaffx_B1_2_GBM_Nsp_GenomeWideSNP_6_F05_155790	7	54734523	64594341	2888	0.2507
TRIBE_p_TCGAaffx_B1_2_GBM_Nsp_GenomeWideSNP_6_F07_155822	7	46918807	71997529	12828	-0.0036
TRIBE_p_TCGAaffx_B1_2_GBM_Nsp_GenomeWideSNP_6_F09_155854	7	38370792	70420438	17325	0.5408
TRIBE_p_TCGAaffx_B1_2_GBM_Nsp_GenomeWideSNP_6_F11_155886	7	54393488	77696258	9339	0.5397
TRIBE_p_TCGAaffx_B1_2_GBM_Nsp_GenomeWideSNP_6_G01_155728	7	54393488	56761500	1571	0.3053
TRIBE_p_TCGAaffx_B1_2_GBM_Nsp_GenomeWideSNP_6_G03_155760	7	54896225	55128207	206	3.3457
	7	55128291	55133663	13	4.731
	7	55138231	55174071	78	3.4558
	7	55174598	55175275	7	5.0705
	7	55175876	55483789	274	3.2862
TRIBE_p_TCGAaffx_B1_2_GBM_Nsp_GenomeWideSNP_6_G05_155792	7	54905674	55093788	130	3.7829
	7	55093955	55128948	67	3.1334
	7	55129518	55133663	11	5.1326
	7	55138231	55174071	78	3.4933
	7	55174598	55175275	7	5.347
	7	55175876	55706053	417	3.4291
TRIBE_p_TCGAaffx_B1_2_GBM_Nsp_GenomeWideSNP_6_G07_155824	7	54869237	55094898	170	3.3012
	7	55095197	55221655	247	0.8553
	7	55225327	55798100	378	3.2382
TRIBE_p_TCGAaffx_B1_2_GBM_Nsp_GenomeWideSNP_6_G09_155856	7	54793954	55128207	288	3.2594
	7	55128291	55133663	13	4.4659
	7	55138231	55174071	78	3.3391
	7	55174598	55175275	7	4.8657
	7	55175876	55710744	424	3.2026
TRIBE_p_TCGAaffx_B1_2_GBM_Nsp_GenomeWideSNP_6_H01_155730	7	54393488	70420438	6295	0.6016
TRIBE_p_TCGAaffx_B1_2_GBM_Nsp_GenomeWideSNP_6_H03_155762	7	54393488	70420438	6297	0.4474
TRIBE_p_TCGAaffx_B1_2_GBM_Nsp_GenomeWideSNP_6_H05_155794	7	54917259	55128207	189	3.3506
	7	55128291	55133663	13	4.6377
	7	55138231	55174071	78	3.3489
	7	55174598	55175275	7	4.9314
	7	55175876	55668480	398	3.2338
TRIBE_p_TCGAaffx_B1_2_GBM_Nsp_GenomeWideSNP_6_H07_155826	7	54393488	109433798	28794	0.0721
TRIBE_p_TCGAaffx_B1_2_GBM_Nsp_GenomeWideSNP_6_H09_155858	7	54393488	64594065	3138	0.363
WHERE_p_TCGA_GBMBatch16_SNP_S_GenomeWideSNP_6_A01_464786	7	55077293	55475666	448	1.9996
WHERE_p_TCGA_GBMBatch16_SNP_S_GenomeWideSNP_6_A02_464782	7	54875365	56002563	865	2.4301
WHERE_p_TCGA_GBMBatch16_SNP_S_GenomeWideSNP_6_A03_464778	7	55077293	55128207	82	2.9023
	7	55128291	55133663	13	4.13
	7	55138231	55637600	465	2.9761
WHERE_p_TCGA_GBMBatch16_SNP_S_GenomeWideSNP_6_A04_464774	7	53224225	62909524	3278	0.3647
WHERE_p_TCGA_GBMBatch16_SNP_S_GenomeWideSNP_6_A05_464746	7	54393488	55115822	566	0.6994
	7	55116140	55123215	6	-0.3202
	7	55123346	56954399	1054	0.719
WHERE_p_TCGA_GBMBatch16_SNP_S_GenomeWideSNP_6_A06_464742	7	50477661	76550149	11744	0.1607
WHERE_p_TCGA_GBMBatch16_SNP_S_GenomeWideSNP_6_B01_464866	7	54768275	55373436	613	2.3219
WHERE_p_TCGA_GBMBatch16_SNP_S_GenomeWideSNP_6_B02_464864	7	54393488	64594341	3142	0.4756
WHERE_p_TCGA_GBMBatch16_SNP_S_GenomeWideSNP_6_B03_464862	7	54393488	56807732	1592	0.3299
WHERE_p_TCGA_GBMBatch16_SNP_S_GenomeWideSNP_6_B04_464860	7	54393488	70420438	6298	0.3081
WHERE_p_TCGA_GBMBatch16_SNP_S_GenomeWideSNP_6_B05_464874	7	54393488	78801768	10269	0.9157
WHERE_p_TCGA_GBMBatch16_SNP_S_GenomeWideSNP_6_B06_464872	7	38328994	61761164	13212	0.7725
WHERE_p_TCGA_GBMBatch16_SNP_S_GenomeWideSNP_6_C01_464890	7	54677365	55378485	703	2.7913
WHERE_p_TCGA_GBMBatch16_SNP_S_GenomeWideSNP_6_C02_464888	7	54917259	55128207	189	2.9708
	7	55128291	55133663	13	3.9005
	7	55138231	56140618	679	2.9218
WHERE_p_TCGA_GBMBatch16_SNP_S_GenomeWideSNP_6_C03_464886	7	49246540	56761500	5382	0.3409
WHERE_p_TCGA_GBMBatch16_SNP_S_GenomeWideSNP_6_C04_464884	7	54939080	55178237	278	3.3739
	7	55181845	55202117	37	2.9024
	7	55202509	55211879	23	1.7235
	7	55213142	55304844	92	2.9995
WHERE_p_TCGA_GBMBatch16_SNP_S_GenomeWideSNP_6_C05_464896	7	54905674	55416021	527	2.9395
WHERE_p_TCGA_GBMBatch16_SNP_S_GenomeWideSNP_6_C06_464898	7	54393488	64568852	3140	0.4653
WHERE_p_TCGA_GBMBatch16_SNP_S_GenomeWideSNP_6_D01_464912	7	54725019	55476422	713	3.3442
WHERE_p_TCGA_GBMBatch16_SNP_S_GenomeWideSNP_6_D02_464914	7	54684099	55552900	816	2.5273
WHERE_p_TCGA_GBMBatch16_SNP_S_GenomeWideSNP_6_D03_464908	7	54466734	56720006	1495	0.5866
WHERE_p_TCGA_GBMBatch16_SNP_S_GenomeWideSNP_6_D04_464910	7	54928214	57007841	1229	0.461
WHERE_p_TCGA_GBMBatch16_SNP_S_GenomeWideSNP_6_D05_464920	7	54642931	55798100	993	3.1378
WHERE_p_TCGA_GBMBatch16_SNP_S_GenomeWideSNP_6_D06_464922	7	54905674	55260535	414	3.0202
	7	55262870	55391002	99	2.7409
WHERE_p_TCGA_GBMBatch16_SNP_S_GenomeWideSNP_6_E01_464806	7	54393488	64568852	3140	0.2918
WHERE_p_TCGA_GBMBatch16_SNP_S_GenomeWideSNP_6_E02_464804	7	54905674	55260535	413	3.1085
	7	55262870	55367522	85	2.7725
WHERE_p_TCGA_GBMBatch16_SNP_S_GenomeWideSNP_6_E03_464810	7	54393488	64595698	3146	0.4353
WHERE_p_TCGA_GBMBatch16_SNP_S_GenomeWideSNP_6_E04_464808	7	38303434	57007841	12776	0.4907
WHERE_p_TCGA_GBMBatch16_SNP_S_GenomeWideSNP_6_E05_464814	7	54085365	57065360	1882	0.566
WHERE_p_TCGA_GBMBatch16_SNP_S_GenomeWideSNP_6_E06_464812	7	52240696	55544724	2618	3.1101
WHERE_p_TCGA_GBMBatch16_SNP_S_GenomeWideSNP_6_F01_464828	7	29523563	55156405	17817	-0.8351
	7	55156419	55156452	2	-3.1109
	7	55156488	55644680	422	-0.7933
WHERE_p_TCGA_GBMBatch16_SNP_S_GenomeWideSNP_6_F02_464830	7	54393488	56761500	1573	0.1646
WHERE_p_TCGA_GBMBatch16_SNP_S_GenomeWideSNP_6_F03_464832	7	54905674	55218771	374	2.7333
	7	55218903	55225327	8	1.2269
	7	55225401	56761500	801	2.6381
WHERE_p_TCGA_GBMBatch16_SNP_S_GenomeWideSNP_6_F04_464834	7	55082418	55225327	267	1.7519
	7	55225401	55269964	42	2.5357
	7	55271446	55309732	35	2.0472
WHERE_p_TCGA_GBMBatch16_SNP_S_GenomeWideSNP_6_F05_464836	7	54917259	55128207	189	2.9443
	7	55128291	55133663	13	3.7918
	7	55138231	55174071	78	2.8741
	7	55174598	55175275	7	4.008
	7	55175876	55356532	205	2.7522
WHERE_p_TCGA_GBMBatch16_SNP_S_GenomeWideSNP_6_F06_464838	7	54393488	62296239	2228	0.4513
WHERE_p_TCGA_GBMBatch16_SNP_S_GenomeWideSNP_6_G01_464852	7	54393488	64568852	3140	0.5449
WHERE_p_TCGA_GBMBatch16_SNP_S_GenomeWideSNP_6_G02_464854	7	54905674	55178237	297	3.2092
	7	55181845	55599899	348	2.9638
WHERE_p_TCGA_GBMBatch16_SNP_S_GenomeWideSNP_6_G03_464856	7	8872996	70420438	39772	0.782
WHERE_p_TCGA_GBMBatch16_SNP_S_GenomeWideSNP_6_G04_464858	7	26147219	70420438	26020	0.5602
WHERE_p_TCGA_GBMBatch16_SNP_S_GenomeWideSNP_6_G05_464760	7	54393488	55128207	585	3.1807
	7	55128291	55133663	13	4.4609
	7	55138231	55471778	347	3.2398
WHERE_p_TCGA_GBMBatch16_SNP_S_GenomeWideSNP_6_G06_464756	7	54905123	55093788	132	3.491
	7	55093955	55128207	65	3.0538
	7	55128291	55133663	13	4.4008
	7	55138231	55280677	225	3.1774
WHERE_p_TCGA_GBMBatch16_SNP_S_GenomeWideSNP_6_H01_464784	7	5810966	64568852	38735	0.449
WHERE_p_TCGA_GBMBatch16_SNP_S_GenomeWideSNP_6_H02_464780	7	55025067	55093099	49	3.2
	7	55093788	55225327	253	0.7304
	7	55225401	55272438	44	2.8206
	7	55272485	70420438	5484	0.4646
WHERE_p_TCGA_GBMBatch16_SNP_S_GenomeWideSNP_6_H03_464776	7	54973196	57369505	1312	0.7319
WHERE_p_TCGA_GBMBatch16_SNP_S_GenomeWideSNP_6_H04_464772	7	53576507	62494735	2890	0.497
WHERE_p_TCGA_GBMBatch16_SNP_S_GenomeWideSNP_6_H05_464770	7	54738893	55090379	259	2.2109
	7	55090613	55095550	14	1.8166
	7	55095828	55097799	5	0.4671
	7	55099784	55128207	55	1.8458
	7	55128291	55133663	13	3.0501
	7	55138231	55291353	231	1.9756

## Sheet: TCGA_pten
File Name	Chromosome	Start Location	End Location	Num_Probes	Segment Mean
COTES_p_TCGAaffxB8_9a_S_GenomeWideSNP_6_A03_292900	10	55075802	118913997	42730	-0.5277
COTES_p_TCGAaffxB8_9a_S_GenomeWideSNP_6_A03_292904	10	49322881	123399847	50155	-0.3981
COTES_p_TCGAaffxB8_9a_S_GenomeWideSNP_6_A03_292908	10	89626454	89909218	357	-1.0143
COTES_p_TCGAaffxB8_9a_S_GenomeWideSNP_6_A03_292912	10	89112893	105196142	9883	-0.5766
COTES_p_TCGAaffxB8_9a_S_GenomeWideSNP_6_A03_292918	10	81385449	92457246	7716	-0.4122
COTES_p_TCGAaffxB8_9a_S_GenomeWideSNP_6_A03_292922	10	80457528	133515519	36721	-0.7633
COTES_p_TCGAaffxB8_9a_S_GenomeWideSNP_6_A03_292926	10	89165833	135506704	31796	-0.6389
COTES_p_TCGAaffxB8_9a_S_GenomeWideSNP_6_A03_292930	10	89615137	89717182	177	-0.2604
	10	89717329	89749455	50	-0.8426
COTES_p_TCGAaffxB8_9a_S_GenomeWideSNP_6_A03_292936	10	89545198	89662106	115	-0.2972
	10	89662218	89720133	118	-1.7903
	10	89723873	90061830	281	-0.3796
COTES_p_TCGAaffxB8_9a_S_GenomeWideSNP_6_A03_292940	10	47625392	121144195	48475	-0.8192
COTES_p_TCGAaffxB8_9a_S_GenomeWideSNP_6_A03_292944	10	88899365	113222522	15732	-0.0562
COTES_p_TCGAaffxB8_9a_S_GenomeWideSNP_6_A03_292950	10	81997448	101705394	13205	-0.5497
COTES_p_TCGAaffxB8_9a_S_GenomeWideSNP_6_A03_292954	10	89164708	89641299	306	-0.6722
	10	89641300	89662106	41	-0.2407
	10	89662218	92459927	2125	-0.6574
COTES_p_TCGAaffxB8_9a_S_GenomeWideSNP_6_A03_292958	10	81597053	124344109	29083	-0.7707
COTES_p_TCGAaffxB8_9a_S_GenomeWideSNP_6_A03_292962	10	89133936	132270771	29755	-0.3351
COTES_p_TCGAaffxB8_9a_S_GenomeWideSNP_6_A03_292966	10	84022554	127068633	29290	-0.5184
COTES_p_TCGAaffxB8_9a_S_GenomeWideSNP_6_A03_292970	10	89615137	89745749	222	-1.6861
COTES_p_TCGAaffxB8_9a_S_GenomeWideSNP_6_A03_292974	10	67322795	96869063	19531	-0.593
COTES_p_TCGAaffxB8_9a_S_GenomeWideSNP_6_A03_292978	10	81793094	134182921	36395	-0.5395
COTES_p_TCGAaffxB8_9a_S_GenomeWideSNP_6_A03_292982	10	67322795	107056279	25691	-0.6803
COTES_p_TCGAaffxB8_9a_S_GenomeWideSNP_6_A03_292986	10	47960476	135506704	59076	-0.4632
COTES_p_TCGAaffxB8_9a_S_GenomeWideSNP_6_A03_292990	10	67322795	106620897	25301	-0.747
COTES_p_TCGAaffxB8_9a_S_GenomeWideSNP_6_A03_292994	10	47113262	107892872	39330	-0.7482
COTES_p_TCGAaffxB8_9a_S_GenomeWideSNP_6_A03_292998	10	47960476	132373205	56991	-0.7045
COTES_p_TCGAaffxB8_9a_S_GenomeWideSNP_6_A03_293002	10	89146356	90943096	1370	-0.5458
COTES_p_TCGAaffxB8_9a_S_GenomeWideSNP_6_A03_293006	10	81336695	126219814	30523	-0.5388
COTES_p_TCGAaffxB8_9a_S_GenomeWideSNP_6_A03_293010	10	82008545	135506704	36712	-0.7934
COTES_p_TCGAaffxB8_9a_S_GenomeWideSNP_6_A03_293014	10	81793094	135506704	36919	-0.7658
FALLS_p_TCGAaffxB4_1_GenomeWideSNP_6_A06_190528	10	61366344	133942779	44600	-0.6046
FALLS_p_TCGAaffxB4_1_GenomeWideSNP_6_A08_190532	10	81695326	118989197	22192	-0.7673
FALLS_p_TCGAaffxB4_1_GenomeWideSNP_6_A10_190536	10	5710981	135506704	77260	-0.5756
FALLS_p_TCGAaffxB4_1_GenomeWideSNP_6_A12_190540	10	89131190	96809011	4394	-0.9997
FALLS_p_TCGAaffxB4_1_GenomeWideSNP_6_B02_190544	10	83985655	124165216	24448	-0.7111
FALLS_p_TCGAaffxB4_1_GenomeWideSNP_6_B05_190550	10	58532752	135234140	47028	0.01
FALLS_p_TCGAaffxB4_1_GenomeWideSNP_6_B07_190554	10	67314446	135506704	41734	-0.4397
FALLS_p_TCGAaffxB4_1_GenomeWideSNP_6_B07_190562	10	71581131	135336230	38818	-0.7004
FALLS_p_TCGAaffxB4_1_GenomeWideSNP_6_B07_190564	10	68255323	107056279	22348	-0.8216
FALLS_p_TCGAaffxB4_1_GenomeWideSNP_6_B07_190572	10	67314430	135334298	41304	-0.765
FALLS_p_TCGAaffxB4_1_GenomeWideSNP_6_B07_190576	10	88420184	132581422	26998	-1.0213
FALLS_p_TCGAaffxB4_1_GenomeWideSNP_6_B07_190580	10	83985655	132152178	29784	-0.9471
FALLS_p_TCGAaffxB4_1_GenomeWideSNP_6_B07_190584	10	67314446	91869383	14691	-0.5711
FALLS_p_TCGAaffxB4_1_GenomeWideSNP_6_B07_190588	10	85045162	129012678	26972	-0.1556
FALLS_p_TCGAaffxB4_1_GenomeWideSNP_6_B07_190592	10	80294223	135345340	34073	-0.7293
FALLS_p_TCGAaffxB4_1_GenomeWideSNP_6_B07_190594	10	80294275	135506704	34125	-0.7227
FALLS_p_TCGAaffxB4_1_GenomeWideSNP_6_B07_190598	10	47545688	132529988	51548	0.0016
FALLS_p_TCGAaffxB4_1_GenomeWideSNP_6_B07_190602	10	47597451	132586555	50874	-1.0231
FALLS_p_TCGAaffxB4_1_GenomeWideSNP_6_B07_190606	10	42763230	135506704	55280	-0.5402
FALLS_p_TCGAaffxB4_1_GenomeWideSNP_6_B07_190612	10	72798663	106595732	19181	-0.3808
FALLS_p_TCGAaffxB4_1_GenomeWideSNP_6_E02_190616	10	89069796	108208785	10774	-0.3666
FALLS_p_TCGAaffxB4_1_GenomeWideSNP_6_E04_190620	10	81614702	135506704	33548	0.0036
FALLS_p_TCGAaffxB4_1_GenomeWideSNP_6_E08_190628	10	47097403	135506704	53361	-0.1299
FALLS_p_TCGAaffxB4_1_GenomeWideSNP_6_E10_190632	10	72825	135506704	81974	-0.2992
FALLS_p_TCGAaffxB4_1_GenomeWideSNP_6_E12_190636	10	89081185	106615387	9685	-0.4405
FALLS_p_TCGAaffxB4_1_GenomeWideSNP_6_F02_190640	10	81514190	92459611	6898	-0.0498
FALLS_p_TCGAaffxB4_1_GenomeWideSNP_6_F03_190642	10	72825	135506704	81970	-0.0393
FALLS_p_TCGAaffxB4_1_GenomeWideSNP_6_F05_190646	10	89095545	94529177	3173	-0.7524
FALLS_p_TCGAaffxB4_1_GenomeWideSNP_6_F06_190648	10	64251311	135506704	43487	-0.915
FALLS_p_TCGAaffxB4_1_GenomeWideSNP_6_F08_190652	10	58532752	135506704	47310	-0.0411
FALLS_p_TCGAaffxB4_1_GenomeWideSNP_6_F12_190660	10	57278031	92459611	21356	-0.4898
FALLS_p_TCGAaffxB4_1_GenomeWideSNP_6_G02_190664	10	68255323	107056279	22348	-0.8216
FALLS_p_TCGAaffxB4_1_GenomeWideSNP_6_G04_190668	10	89117300	90966480	1210	0.0337
FALLS_p_TCGAaffxB4_1_GenomeWideSNP_6_G06_190672	10	82894469	135506704	32731	-0.4629
FALLS_p_TCGAaffxB4_1_GenomeWideSNP_6_G10_190680	10	60831661	95279506	20586	-0.5735
FALLS_p_TCGAaffxB4_1_GenomeWideSNP_6_G12_190684	10	6418754	135506704	76990	-0.5297
FALLS_p_TCGAaffxB4_1_GenomeWideSNP_6_H01_190688	10	88913910	97780905	5003	-0.6576
FALLS_p_TCGAaffxB4_1_GenomeWideSNP_6_H02_190690	10	58532752	135506704	47292	-0.6049
FALLS_p_TCGAaffxB4_1_GenomeWideSNP_6_H02_190694	10	72344579	125940466	32425	-0.8118
FALLS_p_TCGAaffxB4_1_GenomeWideSNP_6_H02_190702	10	89320070	90280063	655	-1.6499
DREES_p_TCGAb_346_347_NSP_GenomeWideSNP_6_A03_1373886	10	89541360	89778878	293	-0.6105
DREES_p_TCGAb_346_347_NSP_GenomeWideSNP_6_A05_1373848	10	89069796	135506704	31570	-0.6642
DREES_p_TCGAb_346_347_NSP_GenomeWideSNP_6_A09_1373934	10	72759	121874452	80351	-0.2947
DREES_p_TCGAb_346_347_NSP_GenomeWideSNP_6_A11_1373902	10	67322926	126802447	39834	-0.6232
GHATS_p_TCGAaffx_B3_GBM_GenomeWideSNP_6_A05_160150	10	82896862	90938673	5676	-0.3681
GHATS_p_TCGAaffx_B3_GBM_GenomeWideSNP_6_A08_160198	10	24378054	135345340	71054	-0.1728
GHATS_p_TCGAaffx_B3_GBM_GenomeWideSNP_6_A12_160262	10	53352778	135345340	55379	-0.5254
GHATS_p_TCGAaffx_B3_GBM_GenomeWideSNP_6_B01_160088	10	67314446	135506704	45931	-0.7353
GHATS_p_TCGAaffx_B3_GBM_GenomeWideSNP_6_B08_160200	10	67322926	135358899	46033	-0.0522
GHATS_p_TCGAaffx_B3_GBM_GenomeWideSNP_6_B09_160216	10	67322795	105158058	24177	-0.0838
GHATS_p_TCGAaffx_B3_GBM_GenomeWideSNP_6_C02_160106	10	63460647	135506704	48650	-0.1728
GHATS_p_TCGAaffx_B3_GBM_GenomeWideSNP_6_C03_160122	10	89626454	89665539	72	-0.5259
	10	89665571	89676108	16	-1.3636
	10	89676419	89823147	200	-0.3185
GHATS_p_TCGAaffx_B3_GBM_GenomeWideSNP_6_C10_160234	10	47414281	108265974	39169	-0.528
GHATS_p_TCGAaffx_B3_GBM_GenomeWideSNP_6_C12_160266	10	49363009	135506704	58573	-0.144
GHATS_p_TCGAaffx_B3_GBM_GenomeWideSNP_6_D04_160140	10	57250129	135346927	52696	-0.5066
GHATS_p_TCGAaffx_B3_GBM_GenomeWideSNP_6_D07_160188	10	67325453	126706676	39549	-0.8824
GHATS_p_TCGAaffx_B3_GBM_GenomeWideSNP_6_D11_160252	10	89240716	89702377	375	-0.7737
	10	89702395	89702512	4	0.3607
	10	89702641	89718198	37	-0.7473
	10	89719447	89719730	3	-2.4846
	10	89719745	105587378	9581	-0.8721
GHATS_p_TCGAaffx_B3_GBM_GenomeWideSNP_6_E01_160094	10	81523306	133561098	35969	-0.0673
GHATS_p_TCGAaffx_B3_GBM_GenomeWideSNP_6_E04_160142	10	83804090	116379812	21310	-0.8741
GHATS_p_TCGAaffx_B3_GBM_GenomeWideSNP_6_E06_160174	10	88051414	133186265	30740	-0.49
GHATS_p_TCGAaffx_B3_GBM_GenomeWideSNP_6_E08_160206	10	89380317	123488204	23015	-0.7224
GLAZY_p_TCGA_B20_SNP_N_GenomeWideSNP_6_A01_517704	10	89112893	90501427	998	-0.0152
GLAZY_p_TCGA_B20_SNP_N_GenomeWideSNP_6_A05_517786	10	89112893	89662218	353	-0.2714
	10	89665539	89686509	47	-0.7104
	10	89693540	90501427	595	-0.2471
GLAZY_p_TCGA_B20_SNP_N_GenomeWideSNP_6_A06_517734	10	51635623	107050683	36715	-0.7583
GLAZY_p_TCGA_B20_SNP_N_GenomeWideSNP_6_B01_517790	10	89369898	135506704	31490	-0.8021
GLAZY_p_TCGA_B20_SNP_N_GenomeWideSNP_6_B02_517696	10	47117366	126707622	52634	-0.8312
GLAZY_p_TCGA_B20_SNP_N_GenomeWideSNP_6_B03_517742	10	89617401	89657150	64	-1.7234
	10	89657875	89662106	10	-0.5043
	10	89662218	89735908	139	-1.8209
GLAZY_p_TCGA_B20_SNP_N_GenomeWideSNP_6_B04_517726	10	67314446	106724360	25369	-0.8679
GLAZY_p_TCGA_B20_SNP_N_GenomeWideSNP_6_B05_517694	10	89117300	92822103	2727	-0.6467
GLAZY_p_TCGA_B20_SNP_N_GenomeWideSNP_6_B06_517776	10	67325453	135349519	46111	-0.6512
GLAZY_p_TCGA_B20_SNP_N_GenomeWideSNP_6_C01_517756	10	89108416	90938673	1370	-0.7977
GLAZY_p_TCGA_B20_SNP_N_GenomeWideSNP_6_C02_517772	10	67322926	106026669	24848	-0.8898
GLAZY_p_TCGA_B20_SNP_N_GenomeWideSNP_6_C03_517876	10	85918896	106620708	12875	-0.5423
GLAZY_p_TCGA_B20_SNP_N_GenomeWideSNP_6_C04_517840	10	89112893	89642860	315	-0.8642
	10	89643014	89730647	171	-2.0464
GLAZY_p_TCGA_B20_SNP_N_GenomeWideSNP_6_C05_517860	10	47119697	105192632	37209	-0.6152
GLAZY_p_TCGA_B20_SNP_N_GenomeWideSNP_6_C06_517874	10	67325453	135506704	46272	-0.4126
GLAZY_p_TCGA_B20_SNP_N_GenomeWideSNP_6_D01_517766	10	89131190	89686509	398	-0.0107
	10	89693540	89698626	13	0.5075
	10	89700671	90938673	959	-0.0279
GLAZY_p_TCGA_B20_SNP_N_GenomeWideSNP_6_D02_517778	10	81598055	123285114	28232	-0.2982
GLAZY_p_TCGA_B20_SNP_N_GenomeWideSNP_6_D03_517724	10	89626454	89735908	212	-2.0907
GLAZY_p_TCGA_B20_SNP_N_GenomeWideSNP_6_D04_517878	10	52085357	97780782	30882	-0.6971
GLAZY_p_TCGA_B20_SNP_N_GenomeWideSNP_6_D06_517826	10	83959092	135506704	35214	-0.471
GLAZY_p_TCGA_B20_SNP_N_GenomeWideSNP_6_E02_517760	10	67322795	127887384	40865	-0.3326
GLAZY_p_TCGA_B20_SNP_N_GenomeWideSNP_6_E03_517862	10	85568107	132529988	32167	-0.7264
GLAZY_p_TCGA_B20_SNP_N_GenomeWideSNP_6_E04_517856	10	89117300	92462715	2471	-0.1797
GLAZY_p_TCGA_B20_SNP_N_GenomeWideSNP_6_E05_517732	10	88949427	90938673	1379	-0.6714
GLAZY_p_TCGA_B20_SNP_N_GenomeWideSNP_6_E06_517800	10	89108416	89674390	366	-0.3738
	10	89675590	89678510	11	-1.3828
	10	89678947	89716447	69	-0.849
	10	89716481	89792371	98	-1.2205
GLAZY_p_TCGA_B20_SNP_N_GenomeWideSNP_6_F01_517814	10	84502161	107056279	14319	-0.8445
GLAZY_p_TCGA_B20_SNP_N_GenomeWideSNP_6_F02_517748	10	89133936	89693760	402	-0.3774
	10	89698337	90098920	359	-1.0983
GLAZY_p_TCGA_B20_SNP_N_GenomeWideSNP_6_F03_517718	10	89112629	117449550	18597	-0.402
GLAZY_p_TCGA_B20_SNP_N_GenomeWideSNP_6_F04_517842	10	56865389	120578362	42309	-0.8374
GLAZY_p_TCGA_B20_SNP_N_GenomeWideSNP_6_F05_517810	10	89112893	94253626	3518	0.023
GLAZY_p_TCGA_B20_SNP_N_GenomeWideSNP_6_F06_517698	10	47100656	126709953	52843	-0.8854
GLAZY_p_TCGA_B20_SNP_N_GenomeWideSNP_6_G01_517740	10	67322795	132547611	44429	-0.6732
GLAZY_p_TCGA_B20_SNP_N_GenomeWideSNP_6_G02_517710	10	67314446	98770836	20678	-0.8338
GLAZY_p_TCGA_B20_SNP_N_GenomeWideSNP_6_G03_517728	10	59753176	135506704	51367	-0.6196
GLAZY_p_TCGA_B20_SNP_N_GenomeWideSNP_6_G04_517824	10	89369898	92459927	2361	-0.7245
GLAZY_p_TCGA_B20_SNP_N_GenomeWideSNP_6_G05_517750	10	71554169	115858291	29046	-0.6311
GLAZY_p_TCGA_B20_SNP_N_GenomeWideSNP_6_G06_517792	10	81598055	126168010	30364	-0.5795
GLAZY_p_TCGA_B20_SNP_N_GenomeWideSNP_6_H01_517702	10	89579599	89626454	28	-0.4804
	10	89626469	89657150	61	-1.7094
	10	89657875	89662106	10	-0.2229
	10	89662218	89674300	13	-1.6654
	10	89674390	89678510	12	-2.9282
	10	89678947	89749455	123	-1.7808
GLAZY_p_TCGA_B20_SNP_N_GenomeWideSNP_6_H02_517758	10	81596869	98966882	11676	-0.6374
GLAZY_p_TCGA_B20_SNP_N_GenomeWideSNP_6_H03_517846	10	89615137	89657150	66	-1.8504
	10	89657875	89662106	10	-0.4171
	10	89662218	89730647	138	-2.0259
GLAZY_p_TCGA_B20_SNP_N_GenomeWideSNP_6_H04_517818	10	78261267	105196142	17589	-0.2492
GLAZY_p_TCGA_B20_SNP_N_GenomeWideSNP_6_H05_517782	10	89617401	89657150	64	-1.9189
	10	89657875	89662106	10	-0.6048
	10	89662218	89735908	140	-2.0054
GLAZY_p_TCGA_B20_SNP_N_GenomeWideSNP_6_H08_517746	10	89112893	134158721	31265	0.0091
GLAZY_p_TCGA_B20_SNP_N_GenomeWideSNP_6_H07_517828	10	78261267	110960027	21863	0.0069
INCUS_p_TCGAb3_43_44_45_46_STY_GenomeWideSNP_6_G03_1377750	10	89615137	89749455	226	-1.6603
INCUS_p_TCGAb3_43_44_45_46_STY_GenomeWideSNP_6_G05_1377588	10	67344767	135349519	46079	-0.4698
INCUS_p_TCGAb3_43_44_45_46_STY_GenomeWideSNP_6_G07_1377610	10	47100656	107050683	38630	-0.761
INCUS_p_TCGAb3_43_44_45_46_STY_GenomeWideSNP_6_G09_1377706	10	89598694	89629922	36	-1.1595
	10	89631512	124341534	23472	-0.4399
INCUS_p_TCGAb3_43_44_45_46_STY_GenomeWideSNP_6_G11_1377632	10	73222302	107056279	21451	-0.821
INCUS_p_TCGAb3_43_44_45_46_STY_GenomeWideSNP_6_H01_1377686	10	82079680	122759110	27367	-0.2409
KHADI_p_TCGAb79_PlusRedos_SNP_N_GenomeWideSNP_6_A02_729924	10	88931513	124452938	23930	-0.6423
KHADI_p_TCGAb79_PlusRedos_SNP_N_GenomeWideSNP_6_A08_729910	10	73036391	124344109	34213	-0.5926
KHADI_p_TCGAb79_PlusRedos_SNP_N_GenomeWideSNP_6_A12_729922	10	81617620	135506704	36964	-0.4023
KHADI_p_TCGAb79_PlusRedos_SNP_N_GenomeWideSNP_6_B12_729856	10	67790395	122771505	36519	-0.6969
KHADI_p_TCGAb79_PlusRedos_SNP_N_GenomeWideSNP_6_C01_729940	10	88689402	99851082	7061	-0.728
KHADI_p_TCGAb79_PlusRedos_SNP_N_GenomeWideSNP_6_C02_729774	10	84919042	90972938	4201	-0.6678
KHADI_p_TCGAb79_PlusRedos_SNP_N_GenomeWideSNP_6_C04_729812	10	84921826	106595732	13576	-0.8005
KHADI_p_TCGAb79_PlusRedos_SNP_N_GenomeWideSNP_6_C05_729824	10	89574876	89693540	151	-0.682
	10	89693558	96865300	4640	-0.3425
KHADI_p_TCGAb79_PlusRedos_SNP_N_GenomeWideSNP_6_C06_729778	10	47117366	134287346	58533	-0.7695
KHADI_p_TCGAb79_PlusRedos_SNP_N_GenomeWideSNP_6_C07_729874	10	67790395	108442550	26142	-0.707
KHADI_p_TCGAb79_PlusRedos_SNP_N_GenomeWideSNP_6_C08_729762	10	47100656	135506704	59188	-0.6446
KHADI_p_TCGAb79_PlusRedos_SNP_N_GenomeWideSNP_6_C12_729930	10	89262594	102533208	8539	-0.734
KHADI_p_TCGAb79_PlusRedos_SNP_N_GenomeWideSNP_6_D01_729840	10	89604732	89749455	228	-1.2981
KHADI_p_TCGAb79_PlusRedos_SNP_N_GenomeWideSNP_6_D04_729754	10	67314446	124344109	38367	-0.5226
KHADI_p_TCGAb79_PlusRedos_SNP_N_GenomeWideSNP_6_D05_729780	10	49322868	135506704	58578	-0.6656
KHADI_p_TCGAb79_PlusRedos_SNP_N_GenomeWideSNP_6_D06_729882	10	47062311	135506704	59305	-0.5568
KHADI_p_TCGAb79_PlusRedos_SNP_N_GenomeWideSNP_6_D09_729798	10	81997448	98786658	11266	-0.7575
KHADI_p_TCGAb79_PlusRedos_SNP_N_GenomeWideSNP_6_D10_729860	10	67322926	96865301	19537	-0.1906
KHADI_p_TCGAb79_PlusRedos_SNP_N_GenomeWideSNP_6_D11_729928	10	65409182	135506704	47450	-0.5395
KHADI_p_TCGAb79_PlusRedos_SNP_N_GenomeWideSNP_6_E02_729766	10	58861505	135506704	51993	-0.7499
KHADI_p_TCGAb79_PlusRedos_SNP_N_GenomeWideSNP_6_E03_729898	10	67322795	135506704	46086	-0.6101
KHADI_p_TCGAb79_PlusRedos_SNP_N_GenomeWideSNP_6_E04_729850	10	88050596	89641305	778	-0.6405
	10	89642860	89682833	83	-1.2279
	10	89693540	107057038	10713	-0.6528
KHADI_p_TCGAb79_PlusRedos_SNP_N_GenomeWideSNP_6_E05_729854	10	89131190	89641298	308	-0.7777
	10	89641299	89642860	7	-0.011
	10	89643014	89737554	177	-0.5292
KHADI_p_TCGAb79_PlusRedos_SNP_N_GenomeWideSNP_6_F03_729918	10	89383426	90942967	1251	-0.6989
KHADI_p_TCGAb79_PlusRedos_SNP_N_GenomeWideSNP_6_F04_729834	10	47131734	135506704	59211	-0.7243
KHADI_p_TCGAb79_PlusRedos_SNP_N_GenomeWideSNP_6_F05_729832	10	67362269	107057038	25657	-0.5499
KHADI_p_TCGAb79_PlusRedos_SNP_N_GenomeWideSNP_6_F09_729794	10	72991095	98031160	16281	-0.6669
KHADI_p_TCGAb79_PlusRedos_SNP_N_GenomeWideSNP_6_G02_729776	10	49793515	124341534	50284	-0.6649
KHADI_p_TCGAb79_PlusRedos_SNP_N_GenomeWideSNP_6_G09_729926	10	89117300	120716774	20854	-0.6828
KHADI_p_TCGAb79_PlusRedos_SNP_N_GenomeWideSNP_6_H03_729784	10	89383426	92167505	2157	-0.598
KHADI_p_TCGAb79_PlusRedos_SNP_N_GenomeWideSNP_6_H04_729848	10	89029243	90938673	1393	0.1346
KHADI_p_TCGAb79_PlusRedos_SNP_N_GenomeWideSNP_6_H07_729888	10	89617401	89755075	223	-1.3546
MESNE_p_TCGAb_401_02_03_04_05_N_GenomeWideSNP_6_B09_1486954	10	81614702	96869063	10236	-0.5526
MESNE_p_TCGAb_401_02_03_04_05_N_GenomeWideSNP_6_B11_1486876	10	89612024	89749103	227	-0.6167
MESNE_p_TCGAb_401_02_03_04_05_N_GenomeWideSNP_6_C01_1486964	10	67983410	107056279	25164	-0.4223
MESNE_p_TCGAb_401_02_03_04_05_N_GenomeWideSNP_6_C03_1486840	10	89617401	89728024	208	-0.4042
	10	89728099	118538699	18825	-0.657
MESNE_p_TCGAb_401_02_03_04_05_N_GenomeWideSNP_6_C05_1486812	10	79932240	111619280	20975	-0.5443
MESNE_p_TCGAb_401_02_03_04_05_N_GenomeWideSNP_6_C07_1486966	10	67314446	124343951	38210	-0.6666
PAGED_p_TCGA_182_OvGBM_SNP_N_GenomeWideSNP_6_A12_896212	10	43251704	124343951	53637	-0.4894
PAGED_p_TCGA_182_OvGBM_SNP_N_GenomeWideSNP_6_B01_896102	10	67322795	101277965	22426	-0.1598
PAGED_p_TCGA_182_OvGBM_SNP_N_GenomeWideSNP_6_C06_896078	10	83889620	135345340	35334	-0.4428
PAGED_p_TCGA_182_OvGBM_SNP_N_GenomeWideSNP_6_C07_896168	10	67322795	91998512	16646	-0.2298
PAGED_p_TCGA_182_OvGBM_SNP_N_GenomeWideSNP_6_D04_896216	10	89626454	89710182	157	-1.6652
	10	89716107	90904404	915	-0.5568
PAGED_p_TCGA_182_OvGBM_SNP_N_GenomeWideSNP_6_D05_896072	10	72759	97775466	64830	-0.4101
PAGED_p_TCGA_182_OvGBM_SNP_N_GenomeWideSNP_6_D06_896124	10	72759	135506704	90830	-0.2919
PAGED_p_TCGA_182_OvGBM_SNP_N_GenomeWideSNP_6_D07_896234	10	67322795	109556665	27653	0.0685
PAGED_p_TCGA_182_OvGBM_SNP_N_GenomeWideSNP_6_D09_896248	10	69852503	126052944	37883	-0.4538
PAGED_p_TCGA_182_OvGBM_SNP_N_GenomeWideSNP_6_D12_896088	10	67322795	135506704	46306	-0.0943
PAGED_p_TCGA_182_OvGBM_SNP_N_GenomeWideSNP_6_E04_896080	10	67325453	135506704	46072	-0.678
PAGED_p_TCGA_182_OvGBM_SNP_N_GenomeWideSNP_6_E05_896218	10	89187359	89632403	269	-0.7447
	10	89632522	89641303	7	0.1144
	10	89641305	109212347	12382	-0.7458
PAGED_p_TCGA_182_OvGBM_SNP_N_GenomeWideSNP_6_E06_896086	10	84415701	132902498	33602	-0.1385
PAGED_p_TCGA_182_OvGBM_SNP_N_GenomeWideSNP_6_E07_896128	10	47100656	109213466	40166	-0.5117
PULED_p_TCGA_130_157_N_GenomeWideSNP_6_A02_831822	10	78261267	135506704	39484	-0.4359
PULED_p_TCGA_130_157_N_GenomeWideSNP_6_A03_831778	10	89615137	89671660	82	-0.2096
	10	89671962	135506704	31426	-0.5348
PULED_p_TCGA_130_157_N_GenomeWideSNP_6_A04_831716	10	77119065	135345340	40198	-0.4628
PULED_p_TCGA_130_157_N_GenomeWideSNP_6_A08_831726	10	80693216	111619280	20157	-0.769
PULED_p_TCGA_130_157_N_GenomeWideSNP_6_A09_831774	10	57381343	135506704	53052	-0.6211
PULED_p_TCGA_130_157_N_GenomeWideSNP_6_B02_831802	10	81690899	135345340	36819	-0.0135
PULED_p_TCGA_130_157_N_GenomeWideSNP_6_B03_831776	10	67344767	89628105	14706	-0.7219
	10	89628120	89716434	157	-0.4486
	10	89716447	124344109	23382	-0.7184
PULED_p_TCGA_130_157_N_GenomeWideSNP_6_B04_831702	10	89117300	124129795	23725	-0.599
PULED_p_TCGA_130_157_N_GenomeWideSNP_6_B05_831848	10	67308961	111612577	29058	0.0122
PULED_p_TCGA_130_157_N_GenomeWideSNP_6_B06_831730	10	78261267	135234192	39323	-0.1108
PULED_p_TCGA_130_157_N_GenomeWideSNP_6_B07_831712	10	37125652	135506704	62709	-0.4636
PULED_p_TCGA_130_157_N_GenomeWideSNP_6_B09_831806	10	67322795	132373205	44169	-0.7278
PULED_p_TCGA_130_157_N_GenomeWideSNP_6_B11_831782	10	77931473	119201195	27532	-0.7764
PULED_p_TCGA_130_157_N_GenomeWideSNP_6_B12_831758	10	89112893	99640463	6840	-0.6002
PULED_p_TCGA_130_157_N_GenomeWideSNP_6_C03_831812	10	89070745	135506704	31804	-0.3474
PULED_p_TCGA_130_157_N_GenomeWideSNP_6_C04_831754	10	67322795	135506704	46324	0.0025
PULED_p_TCGA_130_157_N_GenomeWideSNP_6_C05_831866	10	89615137	89632522	32	-1.1277
	10	89641298	89642860	8	-0.1053
	10	89643014	89652580	24	-0.988
	10	89657875	89665539	12	-0.2777
	10	89665571	89778878	171	-1.1116
PULED_p_TCGA_130_157_N_GenomeWideSNP_6_D01_831800	10	67335440	89628308	14699	-0.7794
	10	89628521	89702512	135	-0.4854
	10	89702641	89706946	5	-2.056
	10	89708569	95192822	3605	-0.7712
PULED_p_TCGA_130_157_N_GenomeWideSNP_6_D05_831856	10	89612024	89652580	65	-0.9735
	10	89657875	89665539	12	-0.271
	10	89665571	89737101	139	-1.0541
PULED_p_TCGA_130_157_N_GenomeWideSNP_6_D11_831824	10	47596804	90942967	28705	-0.5916
PULED_p_TCGA_130_157_N_GenomeWideSNP_6_D12_831862	10	72759	98371748	65211	-0.3367
PULED_p_TCGA_130_157_N_GenomeWideSNP_6_E03_831786	10	89626454	89741502	217	-1.3186
PULED_p_TCGA_130_157_N_GenomeWideSNP_6_E04_831834	10	81695326	97318149	10527	-0.4147
PULED_p_TCGA_130_157_N_GenomeWideSNP_6_E07_831700	10	89626454	89717949	179	-0.4229
	10	89717965	132591791	29521	-0.7272
PULED_p_TCGA_130_157_N_GenomeWideSNP_6_E08_831766	10	81523306	133894504	36326	-0.4504
PULED_p_TCGA_130_157_N_GenomeWideSNP_6_E09_831738	10	67359396	109457962	27372	-0.7791
PULED_p_TCGA_130_157_N_GenomeWideSNP_6_E10_831696	10	67314446	120427959	35197	-0.6761
PULED_p_TCGA_130_157_N_GenomeWideSNP_6_F02_831790	10	85918896	107050683	13160	-0.7955
PULED_p_TCGA_130_157_N_GenomeWideSNP_6_F03_831690	10	83152024	94609515	7868	0.0104
PULED_p_TCGA_130_157_N_GenomeWideSNP_6_F05_831810	10	72116269	107980775	23131	-0.1757
PULED_p_TCGA_130_157_N_GenomeWideSNP_6_F06_831792	10	67326184	135506704	46256	-0.4835
PULED_p_TCGA_130_157_N_GenomeWideSNP_6_F07_831724	10	89262987	96495851	4796	-0.6842
PULED_p_TCGA_130_157_N_GenomeWideSNP_6_F09_831718	10	67362181	98280601	20475	-0.352
PULED_p_TCGA_130_157_N_GenomeWideSNP_6_G03_831728	10	84511407	107056279	14348	-0.4093
PULED_p_TCGA_130_157_N_GenomeWideSNP_6_G06_831870	10	67314446	135506704	46222	-0.7029
PULED_p_TCGA_130_157_N_GenomeWideSNP_6_G11_831828	10	67322795	106091095	24996	-0.4239
PULED_p_TCGA_130_157_N_GenomeWideSNP_6_H07_831736	10	89615137	89675998	93	-0.6296
	10	89676108	89676497	3	-2.0078
	10	89678243	89737554	122	-0.7371
PUNAS_p_Kinome_misc_AFFX_n_GenomeWideSNP_6_A04_238168	10	67314446	135506704	46274	-0.3773
PUNAS_p_Kinome_misc_AFFX_n_GenomeWideSNP_6_A05_238170	10	67325453	122738551	36623	-0.5527
PUNAS_p_Kinome_misc_AFFX_n_GenomeWideSNP_6_A06_238172	10	83959092	114058563	19855	-0.1424
PUNAS_p_Kinome_misc_AFFX_n_GenomeWideSNP_6_A08_238176	10	58526778	124341534	44476	-0.3681
PUNAS_p_Kinome_misc_AFFX_n_GenomeWideSNP_6_A09_238178	10	81562187	89671981	5573	-0.4728
	10	89674110	89676419	11	-1.4814
	10	89676497	89740959	124	-0.9928
PUNAS_p_Kinome_misc_AFFX_n_GenomeWideSNP_6_D11_238254	10	81212186	124344109	29168	-0.115
PUNAS_p_Kinome_misc_AFFX_n_GenomeWideSNP_6_F12_238304	10	81562187	132747743	35485	-0.1842
RACKS_p_TCGAaffxB10b_11_S_GenomeWideSNP_6_A03_429554	10	81562187	113001117	20694	0.0497
RACKS_p_TCGAaffxB10b_11_S_GenomeWideSNP_6_A06_429558	10	85926088	131679166	31228	-0.7308
RACKS_p_TCGAaffxB10b_11_S_GenomeWideSNP_6_A07_429560	10	81597779	135506704	36999	-0.4812
RACKS_p_TCGAaffxB10b_11_S_GenomeWideSNP_6_A09_429570	10	67322795	96865208	19468	-0.7718
RACKS_p_TCGAaffxB10b_11_S_GenomeWideSNP_6_A11_429566	10	89262987	98770836	6259	-0.7925
RACKS_p_TCGAaffxB10b_11_S_GenomeWideSNP_6_B02_429576	10	89131190	129588879	27651	-0.0103
RACKS_p_TCGAaffxB10b_11_S_GenomeWideSNP_6_B03_429574	10	85926088	135506704	33757	-0.6419
RACKS_p_TCGAaffxB10b_11_S_GenomeWideSNP_6_B05_429586	10	81336695	96869063	10255	-0.3411
RACKS_p_TCGAaffxB10b_11_S_GenomeWideSNP_6_B08_429596	10	89029243	123977964	23516	-0.761
RACKS_p_TCGAaffxB10b_11_S_GenomeWideSNP_6_H11_429612	10	89131190	91572676	1864	-0.5778
ROOTY_p_TCGAb27and38_SNP_N_GenomeWideSNP_6_C07_584512	10	67362423	90963088	15709	-0.8697
ROOTY_p_TCGAb27and38_SNP_N_GenomeWideSNP_6_C08_584676	10	89433775	89626736	139	-1.8541
	10	89628105	105196142	9516	-0.6287
ROOTY_p_TCGAb27and38_SNP_N_GenomeWideSNP_6_C09_584694	10	81596869	97276810	10398	-0.9502
ROOTY_p_TCGAb27and38_SNP_N_GenomeWideSNP_6_D02_584580	10	88051519	90964502	1847	-0.9435
ROOTY_p_TCGAb27and38_SNP_N_GenomeWideSNP_6_D03_584578	10	79235196	105201577	16573	-1.1882
ROOTY_p_TCGAb27and38_SNP_N_GenomeWideSNP_6_D04_584600	10	89112893	119609983	20013	-1.0375
ROOTY_p_TCGAb27and38_SNP_N_GenomeWideSNP_6_D05_584528	10	67325453	105201577	24215	-0.7698
ROOTY_p_TCGAb27and38_SNP_N_GenomeWideSNP_6_D10_584634	10	81997448	126707622	30329	-0.8661
ROOTY_p_TCGAb27and38_SNP_N_GenomeWideSNP_6_D11_584670	10	70206476	105201577	22367	-0.7801
ROOTY_p_TCGAb27and38_SNP_N_GenomeWideSNP_6_D12_584620	10	85194612	96317973	7354	-0.5914
ROOTY_p_TCGAb27and38_SNP_N_GenomeWideSNP_6_E01_584594	10	67326147	126707622	39675	-0.516
ROOTY_p_TCGAb27and38_SNP_N_GenomeWideSNP_6_E05_584630	10	85918896	126707622	27205	-1.1235
ROOTY_p_TCGAb27and38_SNP_N_GenomeWideSNP_6_E06_584554	10	83959092	89686509	3979	0.0807
	10	89693540	89698573	12	0.9274
	10	89698626	93353083	2688	0.1525
ROOTY_p_TCGAb27and38_SNP_N_GenomeWideSNP_6_E07_584526	10	67325453	124634229	38411	-0.628
ROOTY_p_TCGAb27and38_SNP_N_GenomeWideSNP_6_E08_584604	10	2357570	122880681	78678	-1.0142
ROOTY_p_TCGAb27and38_SNP_N_GenomeWideSNP_6_E12_584674	10	73381962	92462715	12651	-0.8118
ROOTY_p_TCGAb27and38_SNP_N_GenomeWideSNP_6_F02_584680	10	67322795	105196814	23911	-0.8383
ROOTY_p_TCGAb27and38_SNP_N_GenomeWideSNP_6_F03_584648	10	49807631	92462715	29047	-0.7969
ROOTY_p_TCGAb27and38_SNP_N_GenomeWideSNP_6_F04_584586	10	81793094	135506704	36896	0.0036
ROOTY_p_TCGAb27and38_SNP_N_GenomeWideSNP_6_F06_584684	10	67329406	90938673	15839	0.0058
ROOTY_p_TCGAb27and38_SNP_N_GenomeWideSNP_6_F07_584614	10	89626454	89755075	223	-1.8358
ROOTY_p_TCGAb27and38_SNP_N_GenomeWideSNP_6_F08_584532	10	72122087	135506704	42518	-0.9586
ROOTY_p_TCGAb27and38_SNP_N_GenomeWideSNP_6_F09_584672	10	67322795	135506704	46194	-0.0324
ROOTY_p_TCGAb27and38_SNP_N_GenomeWideSNP_6_G02_584538	10	67311301	93473563	17595	-0.6238
ROOTY_p_TCGAb27and38_SNP_N_GenomeWideSNP_6_G03_584654	10	73500861	105201577	19907	-0.7027
ROOTY_p_TCGAb27and38_SNP_N_GenomeWideSNP_6_G04_584544	10	89583716	89701081	161	-1.0727
	10	89702377	90963088	981	-0.6469
ROOTY_p_TCGAb27and38_SNP_N_GenomeWideSNP_6_G09_584542	10	81793094	122173125	26909	-0.9859
ROOTY_p_TCGAb27and38_SNP_N_GenomeWideSNP_6_G10_584530	10	72484910	105196814	20482	-1.0111
ROOTY_p_TCGAb27and38_SNP_N_GenomeWideSNP_6_G11_584632	10	58532752	122880681	42959	-0.8188
SALIC_p_TCGAb26_SNP_N_GenomeWideSNP_6_A04_571322	10	89384752	117733690	18492	-0.6975
SALIC_p_TCGAb26_SNP_N_GenomeWideSNP_6_A05_571210	10	67322795	132363314	44209	-0.5264
SALIC_p_TCGAb26_SNP_N_GenomeWideSNP_6_A08_571304	10	61220977	124341534	42492	-0.4623
SALIC_p_TCGAb26_SNP_N_GenomeWideSNP_6_A10_571158	10	89611878	89686509	124	-0.5536
	10	89693540	89698491	10	-0.0127
	10	89698542	93457883	2716	-0.8304
SALIC_p_TCGAb26_SNP_N_GenomeWideSNP_6_B01_571258	10	89583716	89674390	110	-0.5736
	10	89675590	89741143	130	-1.6574
SALIC_p_TCGAb26_SNP_N_GenomeWideSNP_6_B02_571138	10	89095545	135234192	31682	0.0109
SALIC_p_TCGAb26_SNP_N_GenomeWideSNP_6_B03_571268	10	84950541	98770836	9098	0.0016
SALIC_p_TCGAb26_SNP_N_GenomeWideSNP_6_B04_571150	10	67343955	97637808	20031	-0.173
SALIC_p_TCGAb26_SNP_N_GenomeWideSNP_6_B05_571310	10	81596869	89641298	5487	-0.7658
	10	89641299	89641302	4	0.3639
	10	89641303	122880681	22091	-0.7539
SALIC_p_TCGAb26_SNP_N_GenomeWideSNP_6_B07_571190	10	89112893	90942967	1374	-0.8268
SALIC_p_TCGAb26_SNP_N_GenomeWideSNP_6_B09_571324	10	89108416	102128012	8466	-0.5716
SALIC_p_TCGAb26_SNP_N_GenomeWideSNP_6_B12_571266	10	86467527	135506704	33280	-0.6581
SALIC_p_TCGAb26_SNP_N_GenomeWideSNP_6_C01_571296	10	82888153	135506704	36070	-0.7967
SALIC_p_TCGAb26_SNP_N_GenomeWideSNP_6_C02_571264	10	89112893	90963088	1400	-0.4307
SALIC_p_TCGAb26_SNP_N_GenomeWideSNP_6_C03_571166	10	88051519	124344109	24185	-0.9147
SALIC_p_TCGAb26_SNP_N_GenomeWideSNP_6_C04_571134	10	89095016	95579110	4374	0.0558
SALIC_p_TCGAb26_SNP_N_GenomeWideSNP_6_C05_571252	10	89112893	127746981	26126	-0.2916
SALIC_p_TCGAb26_SNP_N_GenomeWideSNP_6_C06_571312	10	89611878	89716544	172	-0.9638
	10	89716727	89793185	96	-1.3653
SALIC_p_TCGAb26_SNP_N_GenomeWideSNP_6_C12_571306	10	88050596	89720133	940	-0.7116
	10	89723873	89730647	19	-1.8819
SALIC_p_TCGAb26_SNP_N_GenomeWideSNP_6_D01_571256	10	68489928	92459927	16020	-0.4688
SALIC_p_TCGAb26_SNP_N_GenomeWideSNP_6_D02_571188	10	84918842	132160528	32294	-0.7556
SALIC_p_TCGAb26_SNP_N_GenomeWideSNP_6_D03_571200	10	81690899	127067490	30975	0.0065
SALIC_p_TCGAb26_SNP_N_GenomeWideSNP_6_D04_571226	10	47100656	89719542	27946	-0.783
	10	89719730	89730647	26	-2.1009
SALIC_p_TCGAb26_SNP_N_GenomeWideSNP_6_D05_571206	10	89061261	133531153	30780	-0.628
SALIC_p_TCGAb26_SNP_N_GenomeWideSNP_6_D06_571318	10	89112893	90965827	1415	-0.231
SALIC_p_TCGAb26_SNP_N_GenomeWideSNP_6_D09_571232	10	89108416	90963088	1410	-0.6196
SALIC_p_TCGAb26_SNP_N_GenomeWideSNP_6_D10_571222	10	89131190	94733890	3740	0.0347
SALIC_p_TCGAb26_SNP_N_GenomeWideSNP_6_D11_571148	10	89112893	89686509	400	-0.0218
	10	89693540	89698626	13	0.6035
	10	89700671	90943736	964	-0.0354
SALIC_p_TCGAb26_SNP_N_GenomeWideSNP_6_D12_571316	10	67322926	135345340	46131	-0.6847
SALIC_p_TCGAb26_SNP_N_GenomeWideSNP_6_E01_571260	10	89117300	90950840	1390	0.004
SALIC_p_TCGAb26_SNP_N_GenomeWideSNP_6_E02_571276	10	48601900	110760927	40725	-0.9019
SALIC_p_TCGAb26_SNP_N_GenomeWideSNP_6_E03_571176	10	89380317	89657150	231	-0.6392
	10	89657875	89657918	8	0.3171
	10	89662034	89728126	139	-0.5042
SALIC_p_TCGAb26_SNP_N_GenomeWideSNP_6_E04_571180	10	80182892	92540409	8666	-0.8001
SALIC_p_TCGAb26_SNP_N_GenomeWideSNP_6_E05_571270	10	86367417	107614198	13329	0.0692
SALIC_p_TCGAb26_SNP_N_GenomeWideSNP_6_E06_571174	10	48698626	135506704	58782	-0.5494
SALIC_p_TCGAb26_SNP_N_GenomeWideSNP_6_E07_571284	10	89112629	118231666	19181	-0.8289
SALIC_p_TCGAb26_SNP_N_GenomeWideSNP_6_E08_571164	10	67335440	97775466	19975	-0.7138
SALIC_p_TCGAb26_SNP_N_GenomeWideSNP_6_E09_571262	10	85802565	134293503	33362	-0.4535
SALIC_p_TCGAb26_SNP_N_GenomeWideSNP_6_F01_571152	10	89497643	89629922	96	-1.095
	10	89631512	89702512	123	-0.7707
	10	89702641	90848872	858	-1.1676
SALIC_p_TCGAb26_SNP_N_GenomeWideSNP_6_F03_571212	10	24380660	135506704	71759	-0.3292
SALIC_p_TCGAb26_SNP_N_GenomeWideSNP_6_F07_571136	10	83695625	131308572	32806	-0.618
SALIC_p_TCGAb26_SNP_N_GenomeWideSNP_6_F08_571178	10	89095016	90938673	1372	-0.6972
SALIC_p_TCGAb26_SNP_N_GenomeWideSNP_6_G08_571146	10	89112893	135506704	31760	-0.497
SALIC_p_TCGAb26_SNP_N_GenomeWideSNP_6_H02_571288	10	88896438	90513259	1055	-0.035
SALIC_p_TCGAb26_SNP_N_GenomeWideSNP_6_H07_571286	10	89112893	92462715	2475	-0.7544
SALIC_p_TCGAb26_SNP_N_GenomeWideSNP_6_H08_571238	10	89133936	125383033	24623	-0.5222
SEXES_p_TCGA_b111_SNP_N_GenomeWideSNP_6_A03_780504	10	88922304	126173339	25192	-0.1021
SEXES_p_TCGA_b111_SNP_N_GenomeWideSNP_6_A04_780422	10	47593133	105201577	37058	-0.2262
SEXES_p_TCGA_b111_SNP_N_GenomeWideSNP_6_A05_780420	10	80916381	133379138	36064	-0.4586
SEXES_p_TCGA_b111_SNP_N_GenomeWideSNP_6_A07_780424	10	67325453	89626615	14684	-0.7852
	10	89626672	89749103	218	-0.4781
SEXES_p_TCGA_b111_SNP_N_GenomeWideSNP_6_A08_780570	10	81770582	89628942	5412	-0.7708
	10	89628956	89730647	196	-0.493
SEXES_p_TCGA_b111_SNP_N_GenomeWideSNP_6_A09_780478	10	57389340	129624156	48932	-0.8041
SEXES_p_TCGA_b111_SNP_N_GenomeWideSNP_6_A10_780452	10	47068227	135506704	59394	-0.3649
SEXES_p_TCGA_b111_SNP_N_GenomeWideSNP_6_A11_780538	10	80220710	135506704	37774	-0.2769
SEXES_p_TCGA_b111_SNP_N_GenomeWideSNP_6_A12_780536	10	73381962	92459927	12607	-0.7341
SEXES_p_TCGA_b111_SNP_N_GenomeWideSNP_6_B01_780466	10	67357993	90942967	15764	-0.7046
SEXES_p_TCGA_b111_SNP_N_GenomeWideSNP_6_B02_780430	10	89117300	89863419	609	-0.5377
SEXES_p_TCGA_b111_SNP_N_GenomeWideSNP_6_B04_780426	10	85907856	94899845	5866	0.0247
SEXES_p_TCGA_b111_SNP_N_GenomeWideSNP_6_B05_780444	10	89384752	89626722	173	-0.8089
	10	89626736	89728112	202	-0.5112
	10	89728126	98123246	5374	-0.7817
SEXES_p_TCGA_b111_SNP_N_GenomeWideSNP_6_B07_780522	10	74035455	106057382	20293	-0.3635
SEXES_p_TCGA_b111_SNP_N_GenomeWideSNP_6_B08_780572	10	89061261	135506704	31850	-0.1522
SEXES_p_TCGA_b111_SNP_N_GenomeWideSNP_6_B09_780512	10	67325453	135190358	45919	-0.7441
SEXES_p_TCGA_b111_SNP_N_GenomeWideSNP_6_B12_780534	10	47131734	133189668	57791	-0.6759
SEXES_p_TCGA_b111_SNP_N_GenomeWideSNP_6_C01_780442	10	47771030	135506704	58161	-0.4911
SEXES_p_TCGA_b111_SNP_N_GenomeWideSNP_6_C06_780392	10	81770582	92084520	7349	-0.4714
SEXES_p_TCGA_b111_SNP_N_GenomeWideSNP_6_C07_780464	10	67314446	109693792	27782	-0.0262
SEXES_p_TCGA_b111_SNP_N_GenomeWideSNP_6_C08_780490	10	58552618	90938673	21970	-0.1911
SEXES_p_TCGA_b111_SNP_N_GenomeWideSNP_6_C09_780576	10	82894469	107980775	16249	-0.1719
SEXES_p_TCGA_b111_SNP_N_GenomeWideSNP_6_C10_780552	10	67325453	135506704	46151	-0.1896
SEXES_p_TCGA_b111_SNP_N_GenomeWideSNP_6_C11_780476	10	80235743	105050118	15959	-0.2182
SEXES_p_TCGA_b111_SNP_N_GenomeWideSNP_6_C12_780568	10	82008148	129624156	32403	-0.5529
SEXES_p_TCGA_b111_SNP_N_GenomeWideSNP_6_D01_780434	10	47100656	122880694	49630	-0.7854
SEXES_p_TCGA_b111_SNP_N_GenomeWideSNP_6_D03_780414	10	67322795	109171971	27213	-0.5771
SEXES_p_TCGA_b111_SNP_N_GenomeWideSNP_6_D04_780492	10	71579977	134548351	42401	-0.8779
SEXES_p_TCGA_b111_SNP_N_GenomeWideSNP_6_D07_780488	10	81523306	105196814	15127	-0.0368
SEXES_p_TCGA_b111_SNP_N_GenomeWideSNP_6_D09_780554	10	89380317	90490627	859	-0.6573
SEXES_p_TCGA_b111_SNP_N_GenomeWideSNP_6_D10_780410	10	67322795	119199183	33883	-0.5878
SEXES_p_TCGA_b111_SNP_N_GenomeWideSNP_6_E03_780520	10	31251822	112442037	50006	0.1159
SEXES_p_TCGA_b111_SNP_N_GenomeWideSNP_6_E06_780432	10	24378908	124228219	63459	-0.4672
SEXES_p_TCGA_b111_SNP_N_GenomeWideSNP_6_F03_780508	10	86594607	103403069	10680	-0.4686
SEXES_p_TCGA_b111_SNP_N_GenomeWideSNP_6_F04_780510	10	72759	135345998	90725	-0.1331
SEXES_p_TCGA_b111_SNP_N_GenomeWideSNP_6_F09_780456	10	89610570	89730647	218	-0.512
SEXES_p_TCGA_b111_SNP_N_GenomeWideSNP_6_G03_780454	10	89112893	89686509	402	-0.0034
	10	89693540	89698626	13	0.5251
	10	89700671	90943736	964	-0.0282
SEXES_p_TCGA_b111_SNP_N_GenomeWideSNP_6_G04_780530	10	72759	135506704	90766	-0.2507
SEXES_p_TCGA_b111_SNP_N_GenomeWideSNP_6_G07_780388	10	63005057	135506704	48976	-0.5544
SHUNT_p_TCGA_sigwga_Affx_Sty_GenomeWideSNP_6_A06_228770	10	88511237	90485369	1097	-0.7414
SHUNT_p_TCGA_sigwga_Affx_Sty_GenomeWideSNP_6_A08_228802	10	34568032	90489657	31248	-0.6894
SHUNT_p_TCGA_sigwga_Affx_Sty_GenomeWideSNP_6_A10_228834	10	80884206	122959908	26085	-0.6174
SHUNT_p_TCGA_sigwga_Affx_Sty_GenomeWideSNP_6_A12_228866	10	88052304	90488031	1346	-0.0431
SHUNT_p_TCGA_sigwga_Affx_Sty_GenomeWideSNP_6_B02_228708	10	85600714	92911501	4754	-0.356
SHUNT_p_TCGA_sigwga_Affx_Sty_GenomeWideSNP_6_B04_228740	10	89555714	90014680	450	-1.103
SHUNT_p_TCGA_sigwga_Affx_Sty_GenomeWideSNP_6_B05_228756	10	85687465	90587803	3038	-0.6936
SHUNT_p_TCGA_sigwga_Affx_Sty_GenomeWideSNP_6_B07_228788	10	88065112	90961226	1735	-0.0962
SHUNT_p_TCGA_sigwga_Affx_Sty_GenomeWideSNP_6_B10_228836	10	82040346	89679275	4955	-0.348
	10	89679326	89783662	141	-1.214
SHUNT_p_TCGA_sigwga_Affx_Sty_GenomeWideSNP_6_B12_228868	10	85642748	102932435	10430	-0.5016
SHUNT_p_TCGA_sigwga_Affx_Sty_GenomeWideSNP_6_C03_228726	10	47897394	122218655	45873	-0.5779
SHUNT_p_TCGA_sigwga_Affx_Sty_GenomeWideSNP_6_C05_228758	10	89384752	99687889	6227	-0.7514
SHUNT_p_TCGA_sigwga_Affx_Sty_GenomeWideSNP_6_C06_228774	10	2361308	135506704	83209	-0.5652
SHUNT_p_TCGA_sigwga_Affx_Sty_GenomeWideSNP_6_C08_228806	10	36192070	108265974	41001	-0.4887
SHUNT_p_TCGA_sigwga_Affx_Sty_GenomeWideSNP_6_C10_228838	10	88455269	114610911	15702	-0.8459
SHUNT_p_TCGA_sigwga_Affx_Sty_GenomeWideSNP_6_D01_228696	10	87998537	114610911	16096	-0.6738
SHUNT_p_TCGA_sigwga_Affx_Sty_GenomeWideSNP_6_D04_228744	10	73841672	135506704	38785	-0.2006
SHUNT_p_TCGA_sigwga_Affx_Sty_GenomeWideSNP_6_D07_228792	10	51910598	129225796	49887	-0.2111
SHUNT_p_TCGA_sigwga_Affx_Sty_GenomeWideSNP_6_D09_228824	10	73833355	94116891	12660	-0.1026
SHUNT_p_TCGA_sigwga_Affx_Sty_GenomeWideSNP_6_D11_228856	10	82208526	131557243	31950	-0.5159
SHUNT_p_TCGA_sigwga_Affx_Sty_GenomeWideSNP_6_E01_228698	10	47100656	135506704	55661	-0.2915
SHUNT_p_TCGA_sigwga_Affx_Sty_GenomeWideSNP_6_E04_228746	10	80884206	95303052	8944	-0.6619
SHUNT_p_TCGA_sigwga_Affx_Sty_GenomeWideSNP_6_E05_228762	10	87024636	91461072	2820	-0.5861
SHUNT_p_TCGA_sigwga_Affx_Sty_GenomeWideSNP_6_E07_228794	10	85775671	92911501	4638	-0.2934
SHUNT_p_TCGA_sigwga_Affx_Sty_GenomeWideSNP_6_E10_228842	10	78840476	115390267	22982	0.0282
SHUNT_p_TCGA_sigwga_Affx_Sty_GenomeWideSNP_6_E12_228874	10	67314446	120208008	33018	-0.4684
SHUNT_p_TCGA_sigwga_Affx_Sty_GenomeWideSNP_6_F02_228716	10	89474091	89629922	107	-1.4073
	10	89631512	90580257	746	-0.5935
SHUNT_p_TCGA_sigwga_Affx_Sty_GenomeWideSNP_6_F04_228748	10	85775671	91579701	3713	-0.5772
SHUNT_p_TCGA_sigwga_Affx_Sty_GenomeWideSNP_6_F06_228780	10	84427332	91584179	4842	-0.0887
SHUNT_p_TCGA_sigwga_Affx_Sty_GenomeWideSNP_6_F09_228828	10	83019547	117880501	21929	0.017
SHUNT_p_TCGA_sigwga_Affx_Sty_GenomeWideSNP_6_F11_228860	10	87685084	90588601	1705	-0.478
SHUNT_p_TCGA_sigwga_Affx_Sty_GenomeWideSNP_6_G01_228702	10	85600714	116686136	19139	-0.5718
SHUNT_p_TCGA_sigwga_Affx_Sty_GenomeWideSNP_6_G04_228750	10	34207969	120248793	50445	-0.6264
SHUNT_p_TCGA_sigwga_Affx_Sty_GenomeWideSNP_6_G06_228782	10	72760933	128779548	35464	-0.4797
SHUNT_p_TCGA_sigwga_Affx_Sty_GenomeWideSNP_6_G08_228814	10	68439002	133471516	41671	-0.5817
SHUNT_p_TCGA_sigwga_Affx_Sty_GenomeWideSNP_6_G10_228846	10	83019547	90587803	5055	-0.5721
SHUNT_p_TCGA_sigwga_Affx_Sty_GenomeWideSNP_6_H02_228720	10	85600523	91584179	3876	-0.6448
SHUNT_p_TCGA_sigwga_Affx_Sty_GenomeWideSNP_6_H03_228736	10	87890012	90587803	1573	-0.2254
SHUNT_p_TCGA_sigwga_Affx_Sty_GenomeWideSNP_6_H08_228816	10	85773509	91998512	4016	-0.6617
SHUNT_p_TCGA_sigwga_Affx_Sty_GenomeWideSNP_6_H12_228880	10	70210122	90586666	12819	-0.5332
STAIR_p_TCGA_Batch7_Affx_N_GenomeWideSNP_6_B03_238382	10	67322795	135506704	46125	-0.3656
STAIR_p_TCGA_Batch7_Affx_N_GenomeWideSNP_6_B05_238386	10	89527663	89626736	61	-3.7107
	10	89628105	89628571	5	-2.1287
	10	89628923	89716447	154	-0.5905
	10	89716481	89828889	129	-0.8486
STAIR_p_TCGA_Batch7_Affx_N_GenomeWideSNP_6_B07_238390	10	47100656	135506704	59250	-0.7198
STAIR_p_TCGA_Batch7_Affx_N_GenomeWideSNP_6_B10_238396	10	31251738	105345984	44739	-0.57
STAIR_p_TCGA_Batch7_Affx_N_GenomeWideSNP_6_B12_238400	10	67325453	91009661	15911	-0.8575
STAIR_p_TCGA_Batch7_Affx_N_GenomeWideSNP_6_C01_238402	10	84415701	90975117	4658	-0.1143
STAIR_p_TCGA_Batch7_Affx_N_GenomeWideSNP_6_C03_238406	10	66289282	119241645	35078	-0.5291
STAIR_p_TCGA_Batch7_Affx_N_GenomeWideSNP_6_C10_238420	10	81385449	94141377	8699	-0.4631
STAIR_p_TCGA_Batch7_Affx_N_GenomeWideSNP_6_D01_238426	10	67326147	113996047	30726	-0.5314
STAIR_p_TCGA_Batch7_Affx_N_GenomeWideSNP_6_D03_238430	10	83757021	89921472	4431	-0.6653
STAIR_p_TCGA_Batch7_Affx_N_GenomeWideSNP_6_D05_238434	10	89555808	89626454	38	-0.5647
	10	89626469	89626736	6	-1.8005
	10	89628105	89737101	206	-0.4665
STAIR_p_TCGA_Batch7_Affx_N_GenomeWideSNP_6_D08_238440	10	89503969	89632403	99	-0.9006
	10	89632522	89649706	20	-0.3305
	10	89649730	89735908	163	-1.0387
STAIR_p_TCGA_Batch7_Affx_N_GenomeWideSNP_6_D09_238442	10	89610570	89728126	216	-1.5906
STAIR_p_TCGA_Batch7_Affx_N_GenomeWideSNP_6_D10_238444	10	89610570	89632403	36	-2.1234
	10	89632522	89642860	9	-0.5124
	10	89643014	89649670	9	-1.9162
	10	89649692	89651696	6	-0.654
	10	89651869	89657150	10	-2.47
	10	89657875	89662106	10	-0.6623
	10	89662218	89735908	140	-2.0209
STAIR_p_TCGA_Batch7_Affx_N_GenomeWideSNP_6_D11_238446	10	85801770	100853491	9776	-0.5407
STAIR_p_TCGA_Batch7_Affx_N_GenomeWideSNP_6_E01_238450	10	83480719	135506704	35789	-0.5309
STAIR_p_TCGA_Batch7_Affx_N_GenomeWideSNP_6_E03_238454	10	67322795	121404546	35811	-0.5761
STAIR_p_TCGA_Batch7_Affx_N_GenomeWideSNP_6_E06_238460	10	89617401	89641298	31	-1.7779
	10	89641299	89642860	7	-0.3071
	10	89643014	89657150	25	-1.8488
	10	89657875	89662106	10	-0.6111
	10	89662218	89720133	118	-1.9095
	10	89723873	89813120	91	-0.6762
STAIR_p_TCGA_Batch7_Affx_N_GenomeWideSNP_6_E08_238464	10	89626454	89641298	30	-1.7564
	10	89641299	89643014	8	-0.058
	10	89643084	89651696	14	-1.3788
	10	89651869	89657150	10	-2.3835
	10	89657875	89662106	10	-0.5166
	10	89662218	89741502	145	-1.722
STAIR_p_TCGA_Batch7_Affx_N_GenomeWideSNP_6_F12_238496	10	89525860	89702414	199	-0.8845
	10	89702504	123322174	22618	-0.3028
STAIR_p_TCGA_Batch7_Affx_N_GenomeWideSNP_6_G01_238498	10	81385449	98805612	11582	0.0556
TOUSE_p_TCGAaffxB9_10a_N_GenomeWideSNP_6_E11_396988	10	51903768	124344109	49300	-0.7042
TOUSE_p_TCGAaffxB9_10a_N_GenomeWideSNP_6_F01_396976	10	89574876	89629922	51	-2.7403
	10	89631512	89693760	102	-1.4216
	10	89698337	96865220	4632	-0.6579
TOUSE_p_TCGAaffxB9_10a_N_GenomeWideSNP_6_F03_396980	10	89108416	90942967	1379	-0.5508
TOUSE_p_TCGAaffxB9_10a_N_GenomeWideSNP_6_F06_396974	10	89108416	135506704	31828	-0.6932
TOUSE_p_TCGAaffxB9_10a_N_GenomeWideSNP_6_F08_396962	10	83961273	135506704	35406	-0.6315
TOUSE_p_TCGAaffxB9_10a_N_GenomeWideSNP_6_F09_396960	10	89584676	89730647	229	-0.6834
TOUSE_p_TCGAaffxB9_10a_N_GenomeWideSNP_6_F11_396964	10	89195742	135336230	31703	-0.6705
TOUSE_p_TCGAaffxB9_10a_N_GenomeWideSNP_6_G02_396956	10	88896438	132746413	30361	-0.006
TOUSE_p_TCGAaffxB9_10a_N_GenomeWideSNP_6_G04_396944	10	72484910	107056279	22187	-0.3328
TOUSE_p_TCGAaffxB9_10a_N_GenomeWideSNP_6_G06_396948	10	82894469	135506704	36133	-0.6559
TOUSE_p_TCGAaffxB9_10a_N_GenomeWideSNP_6_G07_396950	10	81593483	126707622	30725	-0.6634
TOUSE_p_TCGAaffxB9_10a_N_GenomeWideSNP_6_G09_396938	10	56472264	133200104	52743	-0.0797
TOUSE_p_TCGAaffxB9_10a_N_GenomeWideSNP_6_G12_396928	10	89081185	105613054	10155	-0.6289
TOUSE_p_TCGAaffxB9_10a_N_GenomeWideSNP_6_H02_396932	10	80995556	95952245	10030	-0.3654
TOUSE_p_TCGAaffxB9_10a_N_GenomeWideSNP_6_H03_396934	10	67322795	105021442	24359	-0.1267
TOUSE_p_TCGAaffxB9_10a_N_GenomeWideSNP_6_H07_397002	10	89112893	107673281	11662	-0.4069
TOUSE_p_TCGAaffxB9_10a_N_GenomeWideSNP_6_H10_396996	10	89617401	89745749	221	-1.6141
TOUSE_p_TCGAaffxB9_10a_N_GenomeWideSNP_6_H12_396992	10	89112893	132545231	30042	-0.7655
TRIBE_p_TCGAaffx_B1_2_GBM_Nsp_GenomeWideSNP_6_A01_155716	10	89131190	114452203	16550	-0.0653
TRIBE_p_TCGAaffx_B1_2_GBM_Nsp_GenomeWideSNP_6_A05_155780	10	47100656	135234192	59055	-0.7571
TRIBE_p_TCGAaffx_B1_2_GBM_Nsp_GenomeWideSNP_6_A07_155812	10	89602259	89728024	218	-0.8593
	10	89728099	90813938	771	-1.2532
TRIBE_p_TCGAaffx_B1_2_GBM_Nsp_GenomeWideSNP_6_A09_155844	10	67325453	124344109	38166	-0.7699
TRIBE_p_TCGAaffx_B1_2_GBM_Nsp_GenomeWideSNP_6_A11_155876	10	81652475	105792376	15387	-0.786
TRIBE_p_TCGAaffx_B1_2_GBM_Nsp_GenomeWideSNP_6_B03_155750	10	67314446	102859828	23257	-0.6468
TRIBE_p_TCGAaffx_B1_2_GBM_Nsp_GenomeWideSNP_6_B05_155782	10	89146356	92792388	2699	-0.3304
TRIBE_p_TCGAaffx_B1_2_GBM_Nsp_GenomeWideSNP_6_B07_155814	10	88588626	112659619	15384	-0.7371
TRIBE_p_TCGAaffx_B1_2_GBM_Nsp_GenomeWideSNP_6_B09_155846	10	47113262	135358664	59012	-0.7863
TRIBE_p_TCGAaffx_B1_2_GBM_Nsp_GenomeWideSNP_6_B11_155878	10	72905326	135506704	42423	0.0993
TRIBE_p_TCGAaffx_B1_2_GBM_Nsp_GenomeWideSNP_6_C01_155720	10	67322795	114423047	31015	-0.3833
TRIBE_p_TCGAaffx_B1_2_GBM_Nsp_GenomeWideSNP_6_C03_155752	10	67322926	124884368	38760	0.0245
TRIBE_p_TCGAaffx_B1_2_GBM_Nsp_GenomeWideSNP_6_C05_155784	10	71291614	97780782	17548	-0.2765
TRIBE_p_TCGAaffx_B1_2_GBM_Nsp_GenomeWideSNP_6_C09_155848	10	81147724	111996840	19974	-0.7796
TRIBE_p_TCGAaffx_B1_2_GBM_Nsp_GenomeWideSNP_6_C11_155880	10	47100656	135358899	59198	-0.6492
TRIBE_p_TCGAaffx_B1_2_GBM_Nsp_GenomeWideSNP_6_D03_155754	10	89599354	89632522	43	-2.5013
	10	89641298	89643303	15	-1.5328
	10	89649615	89693760	81	-0.6287
	10	89698337	89700671	9	-2.3639
	10	89700865	135506704	31266	-0.8352
TRIBE_p_TCGAaffx_B1_2_GBM_Nsp_GenomeWideSNP_6_D05_155786	10	67322795	135506704	46153	-0.8018
TRIBE_p_TCGAaffx_B1_2_GBM_Nsp_GenomeWideSNP_6_D07_155818	10	67322795	135506704	46313	0.0158
TRIBE_p_TCGAaffx_B1_2_GBM_Nsp_GenomeWideSNP_6_D09_155850	10	67343955	135506704	46101	-0.5635
TRIBE_p_TCGAaffx_B1_2_GBM_Nsp_GenomeWideSNP_6_D11_155882	10	67345288	95405207	18674	-0.1083
TRIBE_p_TCGAaffx_B1_2_GBM_Nsp_GenomeWideSNP_6_E01_155724	10	72501359	135506704	42727	-0.2772
TRIBE_p_TCGAaffx_B1_2_GBM_Nsp_GenomeWideSNP_6_E03_155756	10	72482456	135506704	42741	-0.2894
TRIBE_p_TCGAaffx_B1_2_GBM_Nsp_GenomeWideSNP_6_E07_155820	10	88252107	114824352	17125	0.3934
TRIBE_p_TCGAaffx_B1_2_GBM_Nsp_GenomeWideSNP_6_E11_155884	10	68750755	126190894	38589	-0.0359
TRIBE_p_TCGAaffx_B1_2_GBM_Nsp_GenomeWideSNP_6_F01_155726	10	89369898	96865208	4899	-0.5812
TRIBE_p_TCGAaffx_B1_2_GBM_Nsp_GenomeWideSNP_6_F03_155758	10	82206892	90938673	6183	-0.7443
TRIBE_p_TCGAaffx_B1_2_GBM_Nsp_GenomeWideSNP_6_F05_155790	10	67322926	135506704	46238	-0.1565
TRIBE_p_TCGAaffx_B1_2_GBM_Nsp_GenomeWideSNP_6_F07_155822	10	81598055	135232654	36874	-0.0683
TRIBE_p_TCGAaffx_B1_2_GBM_Nsp_GenomeWideSNP_6_F09_155854	10	72759	90938673	60492	-0.4671
TRIBE_p_TCGAaffx_B1_2_GBM_Nsp_GenomeWideSNP_6_F11_155886	10	67322795	132373205	44205	-0.5449
TRIBE_p_TCGAaffx_B1_2_GBM_Nsp_GenomeWideSNP_6_G01_155728	10	82894469	135345340	36069	-0.3201
TRIBE_p_TCGAaffx_B1_2_GBM_Nsp_GenomeWideSNP_6_G03_155760	10	88050596	105792376	10600	-0.7992
TRIBE_p_TCGAaffx_B1_2_GBM_Nsp_GenomeWideSNP_6_G05_155792	10	89133936	102535575	8653	-0.8074
TRIBE_p_TCGAaffx_B1_2_GBM_Nsp_GenomeWideSNP_6_G07_155824	10	83959092	92462715	6053	-0.4989
TRIBE_p_TCGAaffx_B1_2_GBM_Nsp_GenomeWideSNP_6_G09_155856	10	89112893	105201577	9867	-0.8204
TRIBE_p_TCGAaffx_B1_2_GBM_Nsp_GenomeWideSNP_6_H01_155730	10	46932195	132373205	57431	-0.2791
TRIBE_p_TCGAaffx_B1_2_GBM_Nsp_GenomeWideSNP_6_H03_155762	10	89069796	124322595	23893	-0.1311
TRIBE_p_TCGAaffx_B1_2_GBM_Nsp_GenomeWideSNP_6_H05_155794	10	73500861	106249477	20653	-0.5999
TRIBE_p_TCGAaffx_B1_2_GBM_Nsp_GenomeWideSNP_6_H07_155826	10	89108416	135229141	31673	0.0722
TRIBE_p_TCGAaffx_B1_2_GBM_Nsp_GenomeWideSNP_6_H09_155858	10	67322795	124344109	38368	-0.2537
WHERE_p_TCGA_GBMBatch16_SNP_S_GenomeWideSNP_6_A01_464786	10	89112629	96865208	5031	-0.6888
WHERE_p_TCGA_GBMBatch16_SNP_S_GenomeWideSNP_6_A02_464782	10	47100656	135506704	59259	-0.863
WHERE_p_TCGA_GBMBatch16_SNP_S_GenomeWideSNP_6_A03_464778	10	67325453	135506704	46249	-0.6984
WHERE_p_TCGA_GBMBatch16_SNP_S_GenomeWideSNP_6_A04_464774	10	67322926	135506704	46241	-0.5908
WHERE_p_TCGA_GBMBatch16_SNP_S_GenomeWideSNP_6_A05_464746	10	68128645	135506704	45619	-0.7601
WHERE_p_TCGA_GBMBatch16_SNP_S_GenomeWideSNP_6_A06_464742	10	81523306	132904939	35653	0.1302
WHERE_p_TCGA_GBMBatch16_SNP_S_GenomeWideSNP_6_B01_464866	10	81832479	90950855	6477	-0.4353
WHERE_p_TCGA_GBMBatch16_SNP_S_GenomeWideSNP_6_B02_464864	10	82260411	91572676	6685	-0.5683
WHERE_p_TCGA_GBMBatch16_SNP_S_GenomeWideSNP_6_B03_464862	10	81690899	131877875	34655	-0.3981
WHERE_p_TCGA_GBMBatch16_SNP_S_GenomeWideSNP_6_B04_464860	10	89142178	135345340	31746	-0.265
WHERE_p_TCGA_GBMBatch16_SNP_S_GenomeWideSNP_6_B05_464874	10	89133936	90938673	1373	0.0235
WHERE_p_TCGA_GBMBatch16_SNP_S_GenomeWideSNP_6_B06_464872	10	88949427	120031074	20504	-0.2298
WHERE_p_TCGA_GBMBatch16_SNP_S_GenomeWideSNP_6_C01_464890	10	71422120	96865208	16817	-0.7371
WHERE_p_TCGA_GBMBatch16_SNP_S_GenomeWideSNP_6_C02_464888	10	51903768	106090906	36055	-0.4194
WHERE_p_TCGA_GBMBatch16_SNP_S_GenomeWideSNP_6_C03_464886	10	89117300	102914063	8924	-0.0619
WHERE_p_TCGA_GBMBatch16_SNP_S_GenomeWideSNP_6_C04_464884	10	89131190	135506704	31763	-0.6888
WHERE_p_TCGA_GBMBatch16_SNP_S_GenomeWideSNP_6_C05_464896	10	81596320	107056279	16439	-0.5383
WHERE_p_TCGA_GBMBatch16_SNP_S_GenomeWideSNP_6_C06_464898	10	67322795	132357304	44288	-0.69
WHERE_p_TCGA_GBMBatch16_SNP_S_GenomeWideSNP_6_D01_464912	10	67314446	133500681	45096	-0.8656
WHERE_p_TCGA_GBMBatch16_SNP_S_GenomeWideSNP_6_D02_464914	10	53261451	124344109	48140	-0.6471
WHERE_p_TCGA_GBMBatch16_SNP_S_GenomeWideSNP_6_D03_464908	10	89521436	89626454	59	-0.7274
	10	89626469	89679275	105	-2.1195
	10	89679326	89682833	13	-0.1788
	10	89686509	89735908	93	-2.4538
WHERE_p_TCGA_GBMBatch16_SNP_S_GenomeWideSNP_6_D04_464910	10	67322795	135506704	46251	-0.5386
WHERE_p_TCGA_GBMBatch16_SNP_S_GenomeWideSNP_6_D05_464920	10	89187555	90943736	1341	-0.6875
WHERE_p_TCGA_GBMBatch16_SNP_S_GenomeWideSNP_6_D06_464922	10	89262987	90938673	1331	-0.6626
WHERE_p_TCGA_GBMBatch16_SNP_S_GenomeWideSNP_6_E01_464806	10	79580704	135506704	38446	-0.4516
WHERE_p_TCGA_GBMBatch16_SNP_S_GenomeWideSNP_6_E02_464804	10	68837230	129481479	40777	-0.6167
WHERE_p_TCGA_GBMBatch16_SNP_S_GenomeWideSNP_6_E03_464810	10	89598694	89652580	74	-1.2058
	10	89657875	89657918	8	-0.3774
	10	89662034	89671981	10	0.0473
	10	89674110	89675590	7	0.3994
	10	89675912	89788682	172	-0.4621
WHERE_p_TCGA_GBMBatch16_SNP_S_GenomeWideSNP_6_E04_464808	10	89095545	135506704	31835	-0.312
WHERE_p_TCGA_GBMBatch16_SNP_S_GenomeWideSNP_6_E05_464814	10	52669807	90938673	26436	-0.3621
WHERE_p_TCGA_GBMBatch16_SNP_S_GenomeWideSNP_6_E06_464812	10	81592985	97780782	10828	-0.6455
WHERE_p_TCGA_GBMBatch16_SNP_S_GenomeWideSNP_6_F01_464828	10	80513859	92459927	8340	0.0013
WHERE_p_TCGA_GBMBatch16_SNP_S_GenomeWideSNP_6_F02_464830	10	89070745	135506704	31691	-0.6163
WHERE_p_TCGA_GBMBatch16_SNP_S_GenomeWideSNP_6_F03_464832	10	68748456	97780905	18932	-0.6639
WHERE_p_TCGA_GBMBatch16_SNP_S_GenomeWideSNP_6_F04_464834	10	80208772	135506704	37894	-0.6261
WHERE_p_TCGA_GBMBatch16_SNP_S_GenomeWideSNP_6_F05_464836	10	89380317	89632522	199	-0.7108
	10	89641298	89662218	44	-0.36
	10	89665539	89764593	162	-1.5232
WHERE_p_TCGA_GBMBatch16_SNP_S_GenomeWideSNP_6_F06_464838	10	67314446	135506704	46142	-0.6186
WHERE_p_TCGA_GBMBatch16_SNP_S_GenomeWideSNP_6_G01_464852	10	47100656	135506704	58946	-0.6236
WHERE_p_TCGA_GBMBatch16_SNP_S_GenomeWideSNP_6_G02_464854	10	89187359	97775466	5568	-0.5539
WHERE_p_TCGA_GBMBatch16_SNP_S_GenomeWideSNP_6_G03_464856	10	84947883	89686509	3184	-0.0707
	10	89693540	89698573	12	1.1138
	10	89698626	89723901	62	0.7438
	10	89725857	98360072	5619	-0.0666
WHERE_p_TCGA_GBMBatch16_SNP_S_GenomeWideSNP_6_G04_464858	10	36851094	90938673	32614	0.003
WHERE_p_TCGA_GBMBatch16_SNP_S_GenomeWideSNP_6_G05_464760	10	83959092	101594729	11531	-0.8536
WHERE_p_TCGA_GBMBatch16_SNP_S_GenomeWideSNP_6_G06_464756	10	89617157	89735908	215	-1.7467
WHERE_p_TCGA_GBMBatch16_SNP_S_GenomeWideSNP_6_H01_464784	10	89615137	89728126	212	-1.0414
WHERE_p_TCGA_GBMBatch16_SNP_S_GenomeWideSNP_6_H02_464780	10	82894469	135506704	35893	-0.7442
WHERE_p_TCGA_GBMBatch16_SNP_S_GenomeWideSNP_6_H03_464776	10	67362423	128783693	41311	-0.7331
WHERE_p_TCGA_GBMBatch16_SNP_S_GenomeWideSNP_6_H04_464772	10	89615137	89741502	220	-1.6198
WHERE_p_TCGA_GBMBatch16_SNP_S_GenomeWideSNP_6_H05_464770	10	89615137	89741502	220	-1.0265
